# Supplementary material for: 2-[2-(2,6-Dichloro­anilino)phen­yl]-N-[(2S)-2-methyl-3-oxo-8-phenyl-1-thia-4-aza­spiro­[4.5]dec-4-yl]acetamide
Source: Acta Crystallogr Sect E Struct Rep Online. 2010 Mar 20;66(Pt 4):o882. doi: 10.1107/S1600536810009803 (PMC2983948; doi:10.1107/S1600536810009803)
Supplement: Supplementary file 2 [file e-66-0o882-Isup2.hkl]

# 
# h,k,l, Fc-squared, Fo-squared, sigma(Fo-squared) and status flag 
# 
data_I
_shelx_title ' AK7 in P2(1)/c' 
_shelx_refln_list_code          4 
_shelx_F_calc_maximum      354.37 
_exptl_crystal_F_000      1160.00 
_reflns_d_resolution_high  0.7481 
 
loop_ 
 _symmetry_equiv_pos_as_xyz 
 'x, y, z' 
 '-x, y+1/2, -z+1/2' 
 '-x, -y, -z' 
 'x, -y-1/2, z-1/2' 
 
_cell_length_a    11.6105 
_cell_length_b    24.3130 
_cell_length_c     9.8137 
_cell_angle_alpha  90.000 
_cell_angle_beta   95.335 
_cell_angle_gamma  90.000 
 
_shelx_F_squared_multiplier     1.000 
 
loop_ 
 _refln_index_h 
 _refln_index_k 
 _refln_index_l 
 _refln_F_squared_calc 
 _refln_F_squared_meas 
 _refln_F_squared_sigma 
 _refln_observed_status 
   1   0   0     4138.54       -0.57      0.57 o 
   2   0   0     1773.24     1950.14     23.01 o 
   3   0   0     6277.44     6935.63     78.41 o 
   4   0   0      206.23      226.51      5.74 o 
   5   0   0    12966.21    12715.23    175.06 o 
   6   0   0     2498.17     2477.80     47.54 o 
   7   0   0      968.21      970.96     22.46 o 
   8   0   0     2150.14     2119.07     41.75 o 
   9   0   0       27.44       33.19      8.03 o 
  10   0   0       30.12       16.82      8.32 o 
  11   0   0        0.27       10.55      7.70 o 
  12   0   0      286.39      309.38     19.46 o 
  13   0   0       36.95       27.72     12.59 o 
  14   0   0       42.69       48.27     13.88 o 
  15   0   0       99.44      110.81     23.50 o 
   2   1   0    16023.35    16753.72    131.51 o 
   3   1   0     2638.42     2882.41     24.01 o 
   4   1   0     1299.65     1115.57     10.87 o 
   5   1   0     5366.03     5694.28     57.29 o 
   6   1   0     2987.66     3439.69     36.56 o 
   7   1   0      117.61      102.97      5.62 o 
   8   1   0        5.52        0.10      4.28 o 
   9   1   0      267.26      284.33      9.50 o 
  10   1   0      195.57      159.75      9.85 o 
  11   1   0       39.63       46.64      6.59 o 
  12   1   0       96.61      111.64     13.76 o 
  13   1   0      250.42      257.39     13.89 o 
  14   1   0        5.23        3.12     12.93 o 
  15   1   0       61.31       84.11     13.31 o 
   1   2   0     2264.70     2445.16     68.59 o 
   2   2   0     4009.53     4490.11     37.69 o 
   3   2   0      198.65      211.95      3.71 o 
   4   2   0     4201.40     4235.74     38.33 o 
   5   2   0      998.43      969.82     13.65 o 
   6   2   0      648.96      673.14     18.56 o 
   7   2   0        5.37        2.97      3.69 o 
   8   2   0      500.33      442.32     11.64 o 
   9   2   0        0.38       -4.45      4.64 o 
  10   2   0      478.15      478.61     12.78 o 
  11   2   0       54.33       35.28      7.74 o 
  12   2   0       73.92       55.86      7.33 o 
  13   2   0       35.56       62.79     11.46 o 
  14   2   0        2.57        1.65      9.94 o 
  15   2   0       79.74       88.83     11.67 o 
   1   3   0     3931.78     4322.10     33.29 o 
   2   3   0     3117.90     3046.24     24.99 o 
   3   3   0     2596.81     2798.21     24.55 o 
   4   3   0      182.47      134.66      3.46 o 
   5   3   0    12612.37    12566.39    122.48 o 
   6   3   0     1296.96     1429.16     17.36 o 
   7   3   0      229.78      188.65      6.89 o 
   8   3   0      459.52      372.74     10.17 o 
   9   3   0        9.73       -2.14      4.71 o 
  10   3   0      127.79      160.37      8.38 o 
  11   3   0      105.89      104.74     10.40 o 
  12   3   0       43.75       51.02      8.18 o 
  13   3   0      418.12      433.24     21.58 o 
  14   3   0        0.74        6.39      8.94 o 
  15   3   0        0.55       -4.53      9.69 o 
   0   4   0    17527.54    17477.94    194.11 o 
   1   4   0     2364.91     2554.85     19.50 o 
   2   4   0     7634.06     7896.41     60.30 o 
   3   4   0       15.77        4.45      1.55 o 
   4   4   0     1089.10     1034.56     12.74 o 
   5   4   0      857.07      933.54     15.06 o 
   6   4   0     1343.34     1285.91     17.46 o 
   7   4   0        1.28       -2.64      2.64 o 
   8   4   0       10.34       -2.73      3.34 o 
   9   4   0      469.10      422.09     13.45 o 
  10   4   0       43.85       54.25      9.40 o 
  11   4   0        0.68       -1.30      5.91 o 
  12   4   0        4.52       -0.75      7.52 o 
  13   4   0        4.62        0.96      8.42 o 
  14   4   0       13.74       14.12      9.33 o 
  15   4   0       43.29       49.10     11.27 o 
   1   5   0    10713.97    10991.19     77.59 o 
   2   5   0    11784.91    11614.45     88.16 o 
   3   5   0    13351.47    13241.26    104.64 o 
   4   5   0     2741.26     2667.22     28.32 o 
   5   5   0       81.44       82.62      4.31 o 
   6   5   0      447.11      534.97      9.82 o 
   7   5   0      554.74      672.34     13.71 o 
   8   5   0        5.91       12.34      3.72 o 
   9   5   0     1019.50      950.05     19.27 o 
  10   5   0      259.28      273.29     11.19 o 
  11   5   0        9.82        8.60      5.97 o 
  12   5   0       12.72       11.40      7.03 o 
  13   5   0       79.67       66.78     10.14 o 
  14   5   0       91.08      100.95     11.13 o 
  15   5   0       11.31       27.94     10.14 o 
   0   6   0     9751.92    10706.80    110.88 o 
   1   6   0      198.37      193.38      3.01 o 
   2   6   0       21.68       39.67      2.39 o 
   3   6   0     5333.48     5716.81     46.52 o 
   4   6   0      767.68      917.80     11.26 o 
   5   6   0     2399.74     2494.94     29.31 o 
   6   6   0      131.47      148.93      5.50 o 
   7   6   0      402.80      404.07      9.96 o 
   8   6   0      417.44      373.84      7.91 o 
   9   6   0        3.82       -2.76      4.47 o 
  10   6   0        0.30       -2.30      5.53 o 
  11   6   0        9.80       12.69      6.06 o 
  12   6   0       28.24       34.26      8.10 o 
  13   6   0        7.67        4.30      8.66 o 
  14   6   0        0.42        9.58      8.97 o 
  15   6   0       16.68       10.09      9.99 o 
   1   7   0     5592.28     5623.06     42.21 o 
   2   7   0      184.15      144.73      3.11 o 
   3   7   0        8.59       -1.83      1.83 o 
   4   7   0      879.94     1036.98     14.17 o 
   5   7   0     1566.10     1594.83     20.35 o 
   6   7   0     2093.28     2190.52     29.30 o 
   7   7   0       58.99       49.09      5.14 o 
   8   7   0       15.13        8.15      4.09 o 
   9   7   0       12.76        8.23      3.92 o 
  10   7   0      148.08      161.29      8.59 o 
  11   7   0       12.84        9.83      6.08 o 
  12   7   0        7.87        7.10      7.27 o 
  13   7   0        1.19       -3.36      8.19 o 
  14   7   0        0.03        2.12      9.35 o 
  15   7   0        2.41       -4.62     13.84 o 
   0   8   0     1154.47     1332.98     16.43 o 
   1   8   0     3237.16     3177.62     24.90 o 
   2   8   0      301.87      246.70      4.14 o 
   3   8   0     2560.59     2724.11     26.04 o 
   4   8   0     1281.77     1466.74     17.56 o 
   5   8   0      606.87      578.56     10.25 o 
   6   8   0      411.74      344.69      9.00 o 
   7   8   0     1174.22     1100.66     18.22 o 
   8   8   0       40.88       40.34      7.41 o 
   9   8   0      209.45      169.35      7.36 o 
  10   8   0      189.27      190.43     16.47 o 
  11   8   0       69.65       92.17     10.45 o 
  12   8   0        3.66       -0.71      7.82 o 
  13   8   0        6.71        9.10      8.54 o 
  14   8   0       21.25       32.50     10.02 o 
   1   9   0     5389.31     5515.26     43.45 o 
   2   9   0     2876.24     2971.89     26.80 o 
   3   9   0     1199.75     1394.56     15.06 o 
   4   9   0      955.74     1000.54     13.41 o 
   5   9   0        0.75       -2.70      2.86 o 
   6   9   0     2105.30     2017.05     27.85 o 
   7   9   0     1370.53     1358.40     21.22 o 
   8   9   0       18.34       20.44      5.95 o 
   9   9   0       13.45       14.42      5.80 o 
  10   9   0        1.32        0.16      5.61 o 
  11   9   0       30.41       29.89      6.72 o 
  12   9   0       35.70       38.98      9.14 o 
  13   9   0        0.25       -7.86      7.86 o 
  14   9   0        1.01        8.97      9.70 o 
   0  10   0     2765.15     3069.84     38.56 o 
   1  10   0     4613.30     4385.37     36.75 o 
   2  10   0     2051.34     1970.54     19.93 o 
   3  10   0     2805.79     2908.36     29.62 o 
   4  10   0     2773.69     2719.75     28.30 o 
   5  10   0       64.75       58.68      4.37 o 
   6  10   0      349.89      357.15      9.49 o 
   7  10   0       68.72       75.48      6.04 o 
   8  10   0      727.12      736.87     15.14 o 
   9  10   0       18.15       31.92      6.14 o 
  10  10   0        0.45       -5.45      5.45 o 
  11  10   0       85.47       98.94      8.81 o 
  12  10   0       50.45       31.28     10.45 o 
  13  10   0        5.14       -1.17      9.14 o 
  14  10   0       29.49       17.52     10.18 o 
   1  11   0    11466.15    11853.24     94.76 o 
   2  11   0      140.13      141.20      4.33 o 
   3  11   0     1437.43     1317.95     15.63 o 
   4  11   0        2.49       11.98      2.90 o 
   5  11   0      131.46      165.33      6.14 o 
   6  11   0      216.43      264.77      8.53 o 
   7  11   0      962.53      862.63     16.17 o 
   8  11   0       66.33       70.50      6.66 o 
   9  11   0       64.78       68.92      6.84 o 
  10  11   0        1.90       -2.52      5.66 o 
  11  11   0      201.01      184.14     12.79 o 
  12  11   0        8.17       -7.96      7.96 o 
  13  11   0        1.20       -8.15      8.15 o 
  14  11   0       55.35       58.84     11.36 o 
   0  12   0     1299.38     1502.76     31.24 o 
   1  12   0      384.93      439.19     13.38 o 
   2  12   0     1594.10     1753.44     19.62 o 
   3  12   0      120.17      156.32      4.96 o 
   4  12   0      305.51      269.34      7.46 o 
   5  12   0       95.18      137.02      5.96 o 
   6  12   0      629.16      568.07     12.41 o 
   7  12   0      793.90      769.54     15.47 o 
   8  12   0      175.24      131.90      7.85 o 
   9  12   0      170.47      143.37      8.25 o 
  10  12   0       28.10       13.73      6.03 o 
  11  12   0        4.02       23.94      7.57 o 
  12  12   0       76.86       74.78     10.26 o 
  13  12   0       22.98       21.24      9.59 o 
  14  12   0       56.87       62.17     11.07 o 
   1  13   0        0.67        7.59      3.96 o 
   2  13   0        0.50        5.07      2.98 o 
   3  13   0      869.61      730.21     12.20 o 
   4  13   0      830.07      799.90     13.31 o 
   5  13   0       73.05       70.52      5.52 o 
   6  13   0      126.50      115.86      6.87 o 
   7  13   0       56.63       41.25      5.97 o 
   8  13   0       43.68       62.49      6.68 o 
   9  13   0      139.90      131.85     11.25 o 
  10  13   0        2.12       -6.43      6.43 o 
  11  13   0      118.20      105.42     10.69 o 
  12  13   0       38.59       33.32      9.23 o 
  13  13   0        0.65       -9.01      9.01 o 
  14  13   0        0.02       -6.60      9.61 o 
   0  14   0       36.73       24.77      5.94 o 
   1  14   0        6.61        2.22      2.90 o 
   2  14   0     1914.54     1875.52     24.15 o 
   3  14   0      974.45      860.79     14.05 o 
   4  14   0       66.20       56.79      4.80 o 
   5  14   0      260.34      286.70      8.64 o 
   6  14   0     2441.10     2322.27     32.70 o 
   7  14   0       51.13       44.79      5.11 o 
   8  14   0       12.17       -2.56      5.56 o 
   9  14   0       16.63        5.90      5.83 o 
  10  14   0       22.21       16.46      7.35 o 
  11  14   0        5.95        4.69      7.96 o 
  12  14   0       31.11       30.32      9.45 o 
  13  14   0        2.17        3.89      9.55 o 
   1  15   0     1876.24     1987.81     22.51 o 
   2  15   0     1296.38     1324.13     17.67 o 
   3  15   0        7.37        2.71      3.69 o 
   4  15   0       46.96       52.62      5.00 o 
   5  15   0     1131.63      991.10     16.51 o 
   6  15   0        1.66       -3.85      3.85 o 
   7  15   0      258.86      289.46     10.29 o 
   8  15   0      328.09      308.32     10.88 o 
   9  15   0       37.51       12.22      8.58 o 
  10  15   0       36.58       47.00      7.89 o 
  11  15   0       70.00       75.76     10.09 o 
  12  15   0       76.33       74.51     10.68 o 
  13  15   0       22.31       21.29     10.38 o 
   0  16   0      153.44      156.52      7.32 o 
   1  16   0       47.26       63.85      4.34 o 
   2  16   0      322.34      345.02      8.31 o 
   3  16   0        0.02        3.38      3.21 o 
   4  16   0      691.24      659.67     12.78 o 
   5  16   0       86.38       99.09      6.48 o 
   6  16   0      140.99      190.17     10.72 o 
   7  16   0      969.80      985.82     18.82 o 
   8  16   0      118.49      121.01      8.16 o 
   9  16   0       18.92       15.21      7.02 o 
  10  16   0      184.54      202.44     12.19 o 
  11  16   0       68.23       85.74     10.83 o 
  12  16   0       58.97       55.82     10.53 o 
  13  16   0        0.09       -3.54      9.73 o 
   1  17   0      975.55     1008.41     14.27 o 
   2  17   0       77.99      116.31      6.17 o 
   3  17   0      176.70      180.59      7.21 o 
   4  17   0        5.46       -0.64      4.30 o 
   5  17   0      483.73      458.71     11.31 o 
   6  17   0      151.71      130.29      9.76 o 
   7  17   0       57.24       48.81      9.29 o 
   8  17   0      610.06      557.37     16.06 o 
   9  17   0        0.04       -6.68      6.68 o 
  10  17   0        0.27        7.30      8.38 o 
  11  17   0      112.33      136.86     12.00 o 
  12  17   0       18.26       19.06      9.89 o 
  13  17   0        0.34      -11.14     11.14 o 
   0  18   0      508.09      502.16     12.98 o 
   1  18   0       28.73       34.95      4.00 o 
   2  18   0      625.47      622.23     11.79 o 
   3  18   0       34.49       48.42      5.54 o 
   4  18   0       55.80       45.07      5.06 o 
   5  18   0       38.19       25.86      5.48 o 
   6  18   0        0.02       -5.01      5.01 o 
   7  18   0      839.17      880.15     23.15 o 
   8  18   0      406.17      401.52     14.37 o 
   9  18   0        6.85       -6.48      7.90 o 
  10  18   0        1.17        5.13      8.47 o 
  11  18   0        0.54        7.23      9.08 o 
  12  18   0       42.53       48.27     10.98 o 
   1  19   0      404.90      461.64      9.25 o 
   2  19   0      135.55      127.30      6.50 o 
   3  19   0      642.43      643.81     13.49 o 
   4  19   0      222.48      222.04     14.17 o 
   5  19   0      222.40      247.96      9.08 o 
   6  19   0       23.27        3.33      6.83 o 
   7  19   0        0.95        0.13      6.72 o 
   8  19   0      104.84       82.82      8.77 o 
   9  19   0        0.30       -1.59      7.85 o 
  10  19   0       36.19       21.68      9.12 o 
  11  19   0        5.76       -8.83      8.83 o 
  12  19   0        1.20        8.37     10.03 o 
   0  20   0       23.00       11.55      6.45 o 
   1  20   0       72.41       61.48      5.50 o 
   2  20   0      558.90      519.27     11.45 o 
   3  20   0      171.14      201.24      8.34 o 
   4  20   0      174.94      167.83      8.62 o 
   5  20   0       47.06       41.44      6.05 o 
   6  20   0       37.56       23.59      7.11 o 
   7  20   0       28.07       15.10      7.14 o 
   8  20   0       80.28       94.23      9.28 o 
   9  20   0       13.04       15.36      8.88 o 
  10  20   0        0.32       -3.88      8.23 o 
  11  20   0        1.30       -8.55      9.21 o 
  12  20   0        2.46       11.15     10.08 o 
   1  21   0       69.22       72.65      5.28 o 
   2  21   0      108.59      100.75      6.20 o 
   3  21   0      152.25      155.90      8.60 o 
   4  21   0        9.68        2.58      5.29 o 
   5  21   0        1.91       -6.14      6.14 o 
   6  21   0      110.93      110.70      9.24 o 
   7  21   0        6.22       -5.15      6.84 o 
   8  21   0        9.61        3.27      8.22 o 
   9  21   0        1.27       -8.35      8.35 o 
  10  21   0        0.93        3.58      8.96 o 
  11  21   0        1.50       12.16      9.91 o 
   0  22   0      375.83      305.47     12.12 o 
   1  22   0       67.22       59.05      5.81 o 
   2  22   0        5.74       10.78      5.51 o 
   3  22   0       78.97       71.94     10.34 o 
   4  22   0        3.44        2.11      6.20 o 
   5  22   0        3.22       -6.47      6.47 o 
   6  22   0        6.47        2.26      7.01 o 
   7  22   0        2.82        7.41      8.37 o 
   8  22   0        6.21       -7.58      8.09 o 
   9  22   0        1.43       -2.92      8.67 o 
  10  22   0       41.11       20.08      9.98 o 
  11  22   0        0.50       -9.56      9.56 o 
   1  23   0       34.18       42.15      6.36 o 
   2  23   0        0.28       -1.02      5.68 o 
   3  23   0      132.11      128.99      9.26 o 
   4  23   0      125.69      148.77     11.56 o 
   5  23   0       74.96       93.00      9.58 o 
   6  23   0       55.53       66.04     10.36 o 
   7  23   0      105.00      133.45     11.68 o 
   8  23   0        7.67        3.62      8.80 o 
   9  23   0        5.40       -3.21      9.20 o 
  10  23   0        2.61        2.26      9.55 o 
   0  24   0       19.33       11.51      8.42 o 
   1  24   0        1.68       -5.03      5.63 o 
   2  24   0      188.57      194.17      9.52 o 
   3  24   0      132.62      149.61     10.02 o 
   4  24   0       83.69       97.21      9.13 o 
   5  24   0       22.85       22.79      8.65 o 
   6  24   0        9.36        9.96      8.42 o 
   7  24   0       20.86       19.93      9.12 o 
   8  24   0        7.56        2.29      8.92 o 
   9  24   0        0.27        7.98      9.59 o 
  10  24   0       33.23       27.54     11.00 o 
   1  25   0        2.38       -6.13      6.13 o 
   2  25   0        1.96        6.08      6.77 o 
   3  25   0      115.43      137.73     11.18 o 
   4  25   0       36.54       34.93      9.02 o 
   5  25   0       61.43       37.73      9.35 o 
   6  25   0       35.69       36.06      9.44 o 
   7  25   0        0.00       10.43      8.74 o 
   8  25   0        7.10       -4.88      9.13 o 
   9  25   0       14.77       17.03     10.32 o 
   0  26   0      234.93      214.34     18.02 o 
   1  26   0        1.72       14.33      8.12 o 
   2  26   0       51.92       47.85      9.21 o 
   3  26   0        6.78       21.03      8.51 o 
   4  26   0       20.68       17.10      8.70 o 
   5  26   0        2.51        0.24      8.41 o 
   6  26   0       47.81       56.88     10.34 o 
   7  26   0       19.11       16.98      9.21 o 
   8  26   0       34.25       40.71     10.67 o 
   9  26   0        3.64       -4.33     10.04 o 
   1  27   0       15.61       30.31      9.24 o 
   2  27   0        0.01       -0.39      8.17 o 
   3  27   0       72.54       52.54      9.81 o 
   4  27   0        3.72        0.74      8.36 o 
   5  27   0        2.01       -6.77     10.61 o 
   6  27   0        1.36       -3.96      8.66 o 
   7  27   0       12.97        5.37      9.53 o 
   8  27   0       13.67       21.41     11.78 o 
   0  28   0      171.18      192.44     18.82 o 
   1  28   0       41.08       44.75      9.67 o 
   2  28   0       47.20       37.24      9.88 o 
   3  28   0       21.75       25.61      9.05 o 
   4  28   0       31.82       47.26     10.17 o 
   5  28   0        0.72       10.54      9.26 o 
   6  28   0        0.10        3.89      9.48 o 
   7  28   0       23.81       13.14     10.23 o 
   1  29   0        8.98        3.75      8.91 o 
   2  29   0        7.47       21.30      9.19 o 
   3  29   0       12.91        0.08      9.07 o 
   4  29   0        7.60       12.74      9.25 o 
   5  29   0        2.85        0.07      9.61 o 
   6  29   0        7.46       17.45     10.26 o 
   0  30   0        8.82       15.22     13.32 o 
   1  30   0        0.14        5.29      9.16 o 
   2  30   0       23.65       30.70     10.52 o 
   3  30   0        1.45        7.11      9.40 o 
   4  30   0       21.50       19.68     10.27 o 
   5  30   0        0.00        0.71      9.99 o 
   1  31   0        5.98       10.85      9.80 o 
   2  31   0        4.67       -8.93      8.93 o 
   3  31   0       26.58       14.24     10.29 o 
   4  31   0        0.00       10.16     10.36 o 
   0  32   0       12.09       -6.13     13.05 o 
   1  32   0        1.54       -9.32      9.32 o 
   2  32   0        2.43       -5.97      9.91 o 
 -15   1   1        0.38       -6.79     11.56 o 
 -14   1   1        5.91        6.26     10.14 o 
 -13   1   1        4.81        3.61      9.65 o 
 -12   1   1       87.08       69.35      9.48 o 
 -11   1   1       51.57       54.96      6.84 o 
 -10   1   1       73.96       81.33      7.23 o 
  -9   1   1       81.27       74.01      6.05 o 
  -8   1   1       16.38        5.51      4.17 o 
  -7   1   1        6.26        0.46      5.57 o 
  -6   1   1      590.73      598.30     15.68 o 
  -5   1   1      264.77      225.74      7.18 o 
  -4   1   1       83.20       84.32      2.76 o 
  -3   1   1     1188.87     1276.32     10.44 o 
  -2   1   1       31.36       22.57      1.08 o 
  -1   1   1     1512.81     1556.98     20.19 o 
   0   1   1     2208.71     1800.00     97.01 o 
   1   1   1    11150.47    10283.74    103.13 o 
   2   1   1     1823.97     2099.85     16.38 o 
   3   1   1     1922.46     1897.16     15.72 o 
   4   1   1     6489.63     6079.03     54.40 o 
   5   1   1       20.15       27.82      2.21 o 
   6   1   1      215.47      202.08      4.55 o 
   7   1   1     1482.29     1480.86     18.34 o 
   8   1   1       54.20       37.56      4.00 o 
   9   1   1      223.48      209.13      7.15 o 
  10   1   1      343.17      310.36     10.68 o 
  11   1   1        3.11       -3.64      5.36 o 
  12   1   1       67.16       85.23      7.69 o 
  13   1   1       18.92       12.98      9.19 o 
  14   1   1       34.91       38.59      8.93 o 
  15   1   1        0.93       -3.80      9.80 o 
 -15   2   1        5.67        7.36      9.91 o 
 -14   2   1        0.04        1.90      8.75 o 
 -13   2   1        1.21       -9.07      9.07 o 
 -12   2   1       66.95       81.23     16.15 o 
 -11   2   1        0.02        0.38      6.40 o 
 -10   2   1       74.08       86.19      6.91 o 
  -9   2   1      442.08      378.18     10.16 o 
  -8   2   1      238.81      240.36      8.44 o 
  -7   2   1      911.49      876.73     15.03 o 
  -6   2   1     2713.44     2669.27     34.07 o 
  -5   2   1       41.60       15.11      2.01 o 
  -4   2   1     2273.58     2324.05     20.34 o 
  -3   2   1     3550.76     3775.90     31.04 o 
  -2   2   1     2163.15     2053.11     17.22 o 
  -1   2   1    18210.49    17723.93    134.55 o 
   0   2   1      223.28      201.50      6.99 o 
   1   2   1     2803.01     2912.15     29.00 o 
   2   2   1     1649.22     1843.04     15.59 o 
   3   2   1     1612.12     1856.43     15.47 o 
   4   2   1     4108.37     4290.51     39.02 o 
   5   2   1      135.43      111.88      3.30 o 
   6   2   1        4.67       22.97      2.84 o 
   7   2   1     1000.92      972.62     11.73 o 
   8   2   1       46.87       45.95      4.12 o 
   9   2   1       33.16       30.52      4.71 o 
  10   2   1       72.54       67.30      6.58 o 
  11   2   1       71.74       81.85      7.15 o 
  12   2   1       37.59       27.01      6.71 o 
  13   2   1       16.47       15.99      8.38 o 
  14   2   1        5.49        4.10      8.03 o 
  15   2   1       15.07       10.67     15.32 o 
 -15   3   1        3.13       10.25     13.88 o 
 -14   3   1      126.11      127.82     12.08 o 
 -13   3   1       27.58       30.31     15.27 o 
 -12   3   1      194.80      247.90     12.94 o 
 -11   3   1      125.46      111.09      9.10 o 
 -10   3   1       56.65       59.81      6.86 o 
  -9   3   1      109.48      125.51      7.42 o 
  -8   3   1      645.21      588.54     12.68 o 
  -7   3   1      232.76      227.75      8.26 o 
  -6   3   1     1406.61     1336.06     19.61 o 
  -5   3   1      372.43      421.63      7.13 o 
  -4   3   1      213.68      304.53      5.84 o 
  -3   3   1      346.90      347.55      4.42 o 
  -2   3   1     1348.00     1359.29     11.48 o 
  -1   3   1     7735.09     7219.31     55.04 o 
   0   3   1      846.47      840.19      7.03 o 
   1   3   1      530.72      508.43      5.02 o 
   2   3   1     2705.13     2659.46     22.85 o 
   3   3   1     1170.73     1238.53     16.20 o 
   4   3   1       30.01       31.06      2.38 o 
   5   3   1      112.34       97.48      3.29 o 
   6   3   1     4695.15     4985.53     52.69 o 
   7   3   1      225.08      217.79      5.29 o 
   8   3   1      211.85      227.56      7.22 o 
   9   3   1      192.29      208.55      7.74 o 
  10   3   1       78.32       47.66      6.10 o 
  11   3   1        0.03        0.94      5.50 o 
  12   3   1       73.43       54.12      7.42 o 
  13   3   1      198.33      205.52     15.74 o 
  14   3   1       41.19       38.36     10.41 o 
  15   3   1        1.28        9.22      8.86 o 
 -15   4   1       61.70       89.31     15.14 o 
 -14   4   1        6.16        1.59      9.01 o 
 -13   4   1        9.95       -1.66      8.37 o 
 -12   4   1       86.61       74.80      9.83 o 
 -11   4   1      940.83      917.80     18.72 o 
 -10   4   1       64.75       84.20      6.76 o 
  -9   4   1      204.42      188.96      7.73 o 
  -8   4   1      103.88      105.41      5.92 o 
  -7   4   1      628.26      618.05     12.69 o 
  -6   4   1     1610.23     1628.22     21.13 o 
  -5   4   1       87.28      119.33      4.22 o 
  -4   4   1      528.00      677.43      8.55 o 
  -3   4   1     9674.27     9406.13     69.26 o 
  -2   4   1     1810.99     1816.65     14.55 o 
  -1   4   1     6158.84     6352.00     48.59 o 
   0   4   1     2449.45     2288.36     17.43 o 
   1   4   1     8186.21     8907.82     73.61 o 
   2   4   1    10911.78    11563.63     91.15 o 
   3   4   1       79.61       75.48      2.56 o 
   4   4   1      685.02      570.55      8.10 o 
   5   4   1       15.08        9.42      2.14 o 
   6   4   1      128.51      116.61      3.92 o 
   7   4   1       20.50       42.42      3.01 o 
   8   4   1      687.93      702.73      9.90 o 
   9   4   1     1147.91     1051.85     16.58 o 
  10   4   1        0.52       -4.80      5.16 o 
  11   4   1      200.10      182.26     11.64 o 
  12   4   1        0.42        2.38      6.70 o 
  13   4   1      118.09      136.57     21.05 o 
  14   4   1        4.92        0.47      8.58 o 
  15   4   1        4.37       18.91      9.61 o 
 -15   5   1        4.94       16.66      9.96 o 
 -14   5   1      127.54      130.89     12.27 o 
 -13   5   1        0.02       -1.34      8.08 o 
 -12   5   1      116.09      155.32     11.57 o 
 -11   5   1       71.49       76.12      7.54 o 
 -10   5   1      103.20       84.56      6.96 o 
  -9   5   1        0.18       -4.62      4.62 o 
  -8   5   1        7.94        2.80      4.22 o 
  -7   5   1      413.24      446.71      9.93 o 
  -6   5   1     1172.15     1113.84     16.04 o 
  -5   5   1     1074.38     1140.34     18.97 o 
  -4   5   1     2648.92     2539.99     22.31 o 
  -3   5   1      709.04      932.97      9.12 o 
  -2   5   1       28.90       21.26      1.49 o 
  -1   5   1       10.51       17.25      1.32 o 
   0   5   1       25.35       38.78      1.88 o 
   1   5   1     1409.76     1415.36     12.96 o 
   2   5   1       37.94       37.71      1.90 o 
   3   5   1       21.85       27.06      2.60 o 
   4   5   1     1628.49     1651.82     18.53 o 
   5   5   1      928.15     1034.82     13.19 o 
   6   5   1      481.19      479.47      7.37 o 
   7   5   1      114.57      111.17      4.63 o 
   8   5   1      246.42      214.99      5.69 o 
   9   5   1      315.49      309.18     10.11 o 
  10   5   1       63.49       61.58      7.10 o 
  11   5   1        0.49       -4.87      5.94 o 
  12   5   1      189.90      214.31     11.15 o 
  13   5   1       13.99       17.49      8.56 o 
  14   5   1      120.67      146.36     13.08 o 
  15   5   1       18.15       24.63      9.56 o 
 -15   6   1       85.23       97.90     12.05 o 
 -14   6   1       15.99       31.21      9.82 o 
 -13   6   1       11.61       26.24      8.97 o 
 -12   6   1       53.97       56.38     12.88 o 
 -11   6   1       15.41       21.19      8.24 o 
 -10   6   1      250.65      250.08      9.72 o 
  -9   6   1      354.47      334.15      8.32 o 
  -8   6   1       96.11       73.99      5.49 o 
  -7   6   1     4726.70     4689.46     53.22 o 
  -6   6   1      922.45      985.64     15.85 o 
  -5   6   1     1769.62     1888.85     20.65 o 
  -4   6   1     1207.16     1133.10     11.59 o 
  -3   6   1     1712.14     1551.69     13.30 o 
  -2   6   1     3877.95     3831.82     27.39 o 
  -1   6   1       36.07       45.99      1.77 o 
   0   6   1     4795.61     4341.98     32.56 o 
   1   6   1      100.97      146.33      3.00 o 
   2   6   1      829.79      785.04      8.30 o 
   3   6   1      771.01      690.96      8.63 o 
   4   6   1       71.73       78.12      3.24 o 
   5   6   1     4611.89     4612.74     44.59 o 
   6   6   1       28.64       24.76      3.28 o 
   7   6   1       10.04        8.08      3.04 o 
   8   6   1      619.52      673.79     10.86 o 
   9   6   1      111.32      118.93      9.17 o 
  10   6   1        3.89       -0.26      5.83 o 
  11   6   1       19.66       12.40      6.04 o 
  12   6   1        7.33       -3.54      6.14 o 
  13   6   1       85.18       88.34     10.27 o 
  14   6   1       21.68       27.44     12.37 o 
  15   6   1       16.19       23.27      9.98 o 
 -15   7   1        0.74        0.85      9.75 o 
 -14   7   1       73.78       80.83     11.00 o 
 -13   7   1       22.46       39.41      9.85 o 
 -12   7   1      187.36      183.35     12.00 o 
 -11   7   1       60.77       81.53      8.37 o 
 -10   7   1      695.34      751.09     16.53 o 
  -9   7   1        0.20       18.48      5.80 o 
  -8   7   1      220.34      226.69      7.92 o 
  -7   7   1      195.71      202.44      7.20 o 
  -6   7   1     1027.50     1018.57     15.28 o 
  -5   7   1      108.32      117.05      4.35 o 
  -4   7   1     4898.31     4924.06     42.88 o 
  -3   7   1     1421.27     1400.90     12.87 o 
  -2   7   1       25.82       42.97      2.19 o 
  -1   7   1      308.17      269.47      3.99 o 
   0   7   1     1002.54     1124.28     10.20 o 
   1   7   1      312.04      336.25      4.58 o 
   2   7   1     6952.95     6967.40     58.48 o 
   3   7   1     1002.72      959.74     11.27 o 
   4   7   1      898.24      940.91     11.48 o 
   5   7   1      437.86      509.54      8.10 o 
   6   7   1      141.35      157.97      4.90 o 
   7   7   1     1254.17     1244.98     15.68 o 
   8   7   1     1734.32     1584.46     20.70 o 
   9   7   1      325.41      338.99      9.46 o 
  10   7   1      295.81      312.62     10.71 o 
  11   7   1       71.53       67.68      7.29 o 
  12   7   1       46.22       33.64      7.25 o 
  13   7   1       21.87        7.63      9.47 o 
  14   7   1      176.46      220.22     13.87 o 
 -15   8   1       48.81       68.77     11.47 o 
 -14   8   1        0.23       -0.64      9.32 o 
 -13   8   1       77.11       87.99     10.94 o 
 -12   8   1       25.97       33.75      8.74 o 
 -11   8   1       19.78        6.10      6.82 o 
 -10   8   1        3.31        0.63      5.83 o 
  -9   8   1     1770.37     1893.90     26.58 o 
  -8   8   1      475.22      464.14     10.89 o 
  -7   8   1       67.26       48.02      5.32 o 
  -6   8   1      334.32      343.34      8.50 o 
  -5   8   1      544.32      497.15      8.49 o 
  -4   8   1      231.73      241.77      5.44 o 
  -3   8   1      223.66      180.90      3.91 o 
  -2   8   1     1394.00     1264.64     11.35 o 
  -1   8   1     4939.63     5358.10     43.75 o 
   0   8   1     1351.95     1533.78     14.66 o 
   1   8   1      212.83      192.46      4.00 o 
   2   8   1       24.66       30.28      2.23 o 
   3   8   1     2413.16     2596.80     27.72 o 
   4   8   1      268.03      283.49      5.74 o 
   5   8   1      305.66      281.60      6.13 o 
   6   8   1       42.33       36.49      3.42 o 
   7   8   1      685.99      761.44     16.90 o 
   8   8   1      352.66      289.65      7.70 o 
   9   8   1     1808.95     1787.41     24.92 o 
  10   8   1      279.73      302.72     10.73 o 
  11   8   1       23.22        6.99      6.08 o 
  12   8   1        6.45       -1.50      6.26 o 
  13   8   1       26.75       34.21      9.16 o 
  14   8   1        9.69       21.45      9.70 o 
 -14   9   1       23.00       10.03     10.17 o 
 -13   9   1        8.29       -1.52      8.73 o 
 -12   9   1      126.41      140.05     11.57 o 
 -11   9   1        1.72       -1.00      7.42 o 
 -10   9   1       22.54       21.33      6.55 o 
  -9   9   1       39.11       43.08      6.07 o 
  -8   9   1      244.98      262.17      8.85 o 
  -7   9   1        5.87        8.96      4.17 o 
  -6   9   1       69.53       51.38      4.54 o 
  -5   9   1      228.01      182.78      5.87 o 
  -4   9   1      638.35      769.06     10.08 o 
  -3   9   1      126.12      125.14      3.74 o 
  -2   9   1     1771.28     1961.33     16.58 o 
  -1   9   1      564.75      533.45      6.22 o 
   0   9   1     4309.95     4432.62     38.37 o 
   1   9   1     4149.00     3815.98     33.36 o 
   2   9   1     1469.91     1614.79     15.71 o 
   3   9   1     1424.43     1433.39     15.20 o 
   4   9   1      135.94      139.49      4.47 o 
   5   9   1      906.80      808.98     11.05 o 
   6   9   1      866.49      887.87     12.25 o 
   7   9   1      610.81      549.56     10.43 o 
   8   9   1        3.45       15.24      4.63 o 
   9   9   1       92.32      147.43      7.15 o 
  10   9   1      309.08      348.17     11.34 o 
  11   9   1       17.77       -0.08      5.86 o 
  12   9   1       18.20       10.92      8.00 o 
  13   9   1       66.90       77.68     13.16 o 
  14   9   1       97.73      108.01     11.66 o 
 -14  10   1        6.15       12.60     10.05 o 
 -13  10   1        7.61       12.57      9.04 o 
 -12  10   1        4.49       11.16      8.29 o 
 -11  10   1       39.79       48.68      8.96 o 
 -10  10   1        8.26       -5.25      6.41 o 
  -9  10   1      581.10      558.88     12.99 o 
  -8  10   1      268.33      290.10      9.16 o 
  -7  10   1       59.19       47.99      4.98 o 
  -6  10   1       65.79       74.22      5.83 o 
  -5  10   1     2889.35     2996.77     33.18 o 
  -4  10   1       76.06       88.88      3.86 o 
  -3  10   1     1492.55     1625.45     17.27 o 
  -2  10   1     2748.48     2760.12     23.39 o 
  -1  10   1      743.25      665.39      7.88 o 
   0  10   1      131.61       95.33      3.31 o 
   1  10   1      337.62      423.31      6.22 o 
   2  10   1       88.28      132.85      3.74 o 
   3  10   1     6695.73     7299.49     62.13 o 
   4  10   1      278.81      363.36      6.90 o 
   5  10   1      202.16      245.14      6.02 o 
   6  10   1      159.78      158.67      5.75 o 
   7  10   1        1.34        3.12      3.93 o 
   8  10   1      343.26      311.63     13.34 o 
   9  10   1      664.33      634.44     13.05 o 
  10  10   1       15.35       25.20      6.13 o 
  11  10   1       10.57        9.09      6.19 o 
  12  10   1        9.23        3.61      7.39 o 
  13  10   1       12.99       11.77      8.80 o 
  14  10   1        3.96        4.21      9.23 o 
 -14  11   1       18.37       15.41     10.25 o 
 -13  11   1       16.94       12.40      9.34 o 
 -12  11   1       62.87       50.55     10.55 o 
 -11  11   1       51.50       45.02      8.89 o 
 -10  11   1       62.64       61.85      8.02 o 
  -9  11   1      214.17      209.60      9.35 o 
  -8  11   1        2.23       -4.40      5.12 o 
  -7  11   1       72.67       51.65      5.37 o 
  -6  11   1        8.93       12.31      4.00 o 
  -5  11   1      134.34      144.02      7.59 o 
  -4  11   1     1097.29     1110.68     14.79 o 
  -3  11   1     2758.97     2983.40     29.03 o 
  -2  11   1     2092.42     2231.74     22.42 o 
  -1  11   1      174.14      242.62      4.87 o 
   0  11   1      626.07      747.18      9.68 o 
   1  11   1     1032.40     1189.76     12.69 o 
   2  11   1        0.18       -1.87      2.42 o 
   3  11   1      105.02       59.00      3.29 o 
   4  11   1     1555.81     1757.01     19.76 o 
   5  11   1      152.42      163.14      5.60 o 
   6  11   1       79.65       67.74      7.24 o 
   7  11   1      313.34      268.31      7.85 o 
   8  11   1      228.57      243.80      9.36 o 
   9  11   1       12.08        5.17      5.49 o 
  10  11   1       61.55       52.17      6.81 o 
  11  11   1       24.34       26.16      6.71 o 
  12  11   1       16.88       13.77      7.62 o 
  13  11   1        0.11       -8.22      8.22 o 
  14  11   1       29.36       23.81      9.96 o 
 -14  12   1        6.53        8.97     10.01 o 
 -13  12   1       32.82        8.92     14.38 o 
 -12  12   1       44.64       47.38      9.94 o 
 -11  12   1       39.26       35.68      8.81 o 
 -10  12   1       85.59       76.14      8.39 o 
  -9  12   1      158.13      144.76      8.51 o 
  -8  12   1      310.39      288.05     10.13 o 
  -7  12   1      879.11      959.19     18.74 o 
  -6  12   1        7.24        7.97      4.00 o 
  -5  12   1      299.73      298.01      7.71 o 
  -4  12   1     1110.31     1169.85     15.85 o 
  -3  12   1      609.14      575.97      9.40 o 
  -2  12   1      934.12      815.97     10.62 o 
  -1  12   1     1080.20     1123.52     12.45 o 
   0  12   1     4108.78     4142.52     36.86 o 
   1  12   1     2120.32     2238.26     21.45 o 
   2  12   1     2851.07     3233.37     31.04 o 
   3  12   1      671.40      684.17      9.57 o 
   4  12   1      410.79      411.61      7.43 o 
   5  12   1     2838.05     2794.58     31.54 o 
   6  12   1       22.10       21.72      4.09 o 
   7  12   1      144.12      168.78      6.99 o 
   8  12   1       18.88       21.97      5.89 o 
   9  12   1       83.90       85.77      8.82 o 
  10  12   1       56.55       66.64      7.17 o 
  11  12   1       12.75       24.84      7.32 o 
  12  12   1        0.65       -5.30      7.08 o 
  13  12   1        5.87       -6.39      8.55 o 
  14  12   1        3.03       -0.09      9.37 o 
 -14  13   1       14.51       -3.55      9.69 o 
 -13  13   1       19.63        7.39     11.95 o 
 -12  13   1       13.31       -1.49      8.48 o 
 -11  13   1       11.69        8.97      8.31 o 
 -10  13   1       14.18       -1.79      6.53 o 
  -9  13   1      113.97      103.49     11.21 o 
  -8  13   1      132.53      112.98      7.12 o 
  -7  13   1        1.64       -4.67      4.67 o 
  -6  13   1      258.79      232.30      7.54 o 
  -5  13   1       41.65       47.36      4.42 o 
  -4  13   1      578.69      612.43     10.72 o 
  -3  13   1        0.66       -2.64      2.64 o 
  -2  13   1        6.01        0.72      2.52 o 
  -1  13   1      305.50      372.80      7.02 o 
   0  13   1      411.39      347.09      6.82 o 
   1  13   1      333.00      369.48      6.38 o 
   2  13   1       12.79       11.30      3.31 o 
   3  13   1      311.50      328.61      6.68 o 
   4  13   1      699.11      761.95     10.75 o 
   5  13   1       27.36        9.66      3.63 o 
   6  13   1        1.09       -0.49      3.85 o 
   7  13   1      256.53      225.20      9.03 o 
   8  13   1       35.42       57.30      6.55 o 
   9  13   1       24.93        8.16      5.64 o 
  10  13   1        7.55        4.23      6.11 o 
  11  13   1        4.00       -1.94      6.66 o 
  12  13   1       15.75       10.27      8.44 o 
  13  13   1        5.45       -7.38      8.51 o 
 -14  14   1        0.02       34.93     19.65 o 
 -13  14   1       36.70       52.91     10.94 o 
 -12  14   1        0.24       -8.80      8.80 o 
 -11  14   1        0.54       -1.33      8.06 o 
 -10  14   1        5.64       -4.47      7.70 o 
  -9  14   1        2.55        1.73      6.59 o 
  -8  14   1       52.54       68.10      6.85 o 
  -7  14   1      106.94       94.99      6.60 o 
  -6  14   1      282.50      233.34      7.77 o 
  -5  14   1      317.43      298.82      8.14 o 
  -4  14   1        4.72        7.99      3.57 o 
  -3  14   1       88.82       46.20      3.89 o 
  -2  14   1       92.50      102.48      4.43 o 
  -1  14   1      877.05      923.97     11.31 o 
   0  14   1        0.82       -2.32      2.32 o 
   1  14   1      110.53      128.10      4.18 o 
   2  14   1      635.54      678.25      9.88 o 
   3  14   1       13.09       15.49      3.18 o 
   4  14   1       29.18       24.56      3.58 o 
   5  14   1      462.76      421.64      8.79 o 
   6  14   1       63.37       57.99      5.13 o 
   7  14   1      505.36      439.35     12.00 o 
   8  14   1        0.06       -1.08      5.60 o 
   9  14   1       20.46       25.70      6.21 o 
  10  14   1       19.33       24.85      6.69 o 
  11  14   1        2.51       -4.89      7.24 o 
  12  14   1        0.80        8.57      8.77 o 
  13  14   1       26.90       34.63      9.77 o 
 -13  15   1        3.65        1.28      9.35 o 
 -12  15   1       15.74       34.86      9.91 o 
 -11  15   1       17.87       33.19      9.48 o 
 -10  15   1       41.98       30.57      8.67 o 
  -9  15   1       58.39       52.86     10.53 o 
  -8  15   1       62.40       75.01      7.90 o 
  -7  15   1       18.35       16.83      5.44 o 
  -6  15   1      120.84      122.06      6.48 o 
  -5  15   1       15.04        6.36      4.13 o 
  -4  15   1      224.52      201.20      6.79 o 
  -3  15   1        7.63        3.16      3.77 o 
  -2  15   1        2.19       -0.85      2.85 o 
  -1  15   1      271.02      289.23      6.23 o 
   0  15   1        0.04       -2.57      2.57 o 
   1  15   1      173.45      179.21      5.41 o 
   2  15   1      137.20      157.35      5.07 o 
   3  15   1        0.27       -2.88      2.88 o 
   4  15   1      283.35      252.35      6.63 o 
   5  15   1       15.80       17.18      4.57 o 
   6  15   1      766.47      723.70     14.11 o 
   7  15   1      265.91      281.90     10.20 o 
   8  15   1      115.32      117.02      7.70 o 
   9  15   1       76.24       74.59      7.37 o 
  10  15   1        2.92        4.32      7.07 o 
  11  15   1        7.01       -0.87      7.21 o 
  12  15   1        0.09        8.22      9.12 o 
  13  15   1       49.43       44.04     10.27 o 
 -13  16   1        2.77       -5.90      9.65 o 
 -12  16   1        1.97        2.52      9.34 o 
 -11  16   1       13.97       11.26      8.83 o 
 -10  16   1       24.31       14.92      8.64 o 
  -9  16   1       80.31       73.86      8.57 o 
  -8  16   1      202.08      207.84     10.60 o 
  -7  16   1        6.87       11.24      5.72 o 
  -6  16   1       47.38       30.79      5.18 o 
  -5  16   1      257.35      266.93      8.21 o 
  -4  16   1      640.73      604.16     11.47 o 
  -3  16   1      281.70      270.73      9.95 o 
  -2  16   1       29.04       31.86      3.59 o 
  -1  16   1      358.12      344.07      7.21 o 
   0  16   1       84.98       99.68      4.32 o 
   1  16   1      580.81      559.12      8.87 o 
   2  16   1      280.85      290.44      7.19 o 
   3  16   1      153.29      142.38      6.09 o 
   4  16   1       95.38      112.18      5.58 o 
   5  16   1        2.38       -3.88      3.88 o 
   6  16   1      192.27      212.39      8.99 o 
   7  16   1       22.63       18.55      5.82 o 
   8  16   1      147.43      143.62      8.48 o 
   9  16   1       11.61        6.32      6.14 o 
  10  16   1        0.20       -3.58      6.71 o 
  11  16   1        0.47       -6.61      7.83 o 
  12  16   1       12.94        5.72      9.03 o 
  13  16   1        2.73       -4.92      9.09 o 
 -13  17   1        3.15       -2.71      9.98 o 
 -12  17   1        0.51       11.98      9.45 o 
 -11  17   1       14.39       23.08     10.37 o 
 -10  17   1       36.24       16.49      8.58 o 
  -9  17   1        7.28       14.24      8.88 o 
  -8  17   1      286.15      287.20     12.18 o 
  -7  17   1       72.47       67.12      7.73 o 
  -6  17   1       37.19       21.83      5.20 o 
  -5  17   1       11.92       13.34      4.83 o 
  -4  17   1      291.80      293.68     10.35 o 
  -3  17   1        7.00        7.96      4.34 o 
  -2  17   1      340.87      332.45      7.91 o 
  -1  17   1      211.89      199.01      5.96 o 
   0  17   1      328.65      322.66      6.91 o 
   1  17   1       37.68       50.04      4.06 o 
   2  17   1      446.38      443.40      8.91 o 
   3  17   1        6.47        0.52      3.68 o 
   4  17   1      317.79      288.94      7.89 o 
   5  17   1       76.53       82.72      6.33 o 
   6  17   1      174.65      189.51     13.32 o 
   7  17   1       57.73       69.57      8.88 o 
   8  17   1       88.26       90.89      7.75 o 
   9  17   1       79.02       99.45      9.03 o 
  10  17   1       12.09        7.67      7.59 o 
  11  17   1        1.78       -0.68      8.64 o 
  12  17   1       33.05       35.75     10.06 o 
  13  17   1        0.06        4.24     17.33 o 
 -12  18   1       21.95       16.46     10.07 o 
 -11  18   1       54.39       43.84     10.02 o 
 -10  18   1       12.81       12.83     10.04 o 
  -9  18   1       88.41      100.12     10.52 o 
  -8  18   1      133.99      128.99      9.48 o 
  -7  18   1        1.18        2.16      6.28 o 
  -6  18   1        0.01       -4.76      5.81 o 
  -5  18   1      361.22      363.80      9.99 o 
  -4  18   1      132.35      123.22      7.00 o 
  -3  18   1       30.49       40.57      5.34 o 
  -2  18   1      139.45      147.58      6.09 o 
  -1  18   1        5.83        1.98      3.50 o 
   0  18   1        5.87       10.70      3.30 o 
   1  18   1       71.99       73.26      4.33 o 
   2  18   1      182.03      181.93      6.31 o 
   3  18   1      632.28      596.79     10.96 o 
   4  18   1       17.55        6.20      4.96 o 
   5  18   1        2.50       -0.17      4.73 o 
   6  18   1       70.04       74.34      6.91 o 
   7  18   1      189.26      218.36     10.50 o 
   8  18   1        0.63        8.80      6.31 o 
   9  18   1       14.99       34.83      7.95 o 
  10  18   1       14.32       28.98      8.05 o 
  11  18   1      125.80      140.07     12.22 o 
  12  18   1       10.79       33.27     12.92 o 
 -12  19   1       10.29        8.57      9.99 o 
 -11  19   1        8.01       -9.45      9.45 o 
 -10  19   1       41.40       65.50     10.36 o 
  -9  19   1       19.44       19.38     10.58 o 
  -8  19   1       19.32       11.90      8.38 o 
  -7  19   1      316.52      324.43     12.73 o 
  -6  19   1       46.82       45.46      7.39 o 
  -5  19   1       49.64       33.91      6.45 o 
  -4  19   1     1064.94      981.67     17.33 o 
  -3  19   1       22.73       35.98      5.66 o 
  -2  19   1      676.95      651.67     11.68 o 
  -1  19   1       23.23       20.91      4.34 o 
   0  19   1        6.99       -2.37      3.37 o 
   1  19   1      166.58      193.98      6.16 o 
   2  19   1     1944.93     1816.55     24.91 o 
   3  19   1        4.93       -1.28      4.73 o 
   4  19   1      118.68      128.41      7.07 o 
   5  19   1        1.38       -4.56      4.56 o 
   6  19   1       90.54       91.68      7.31 o 
   7  19   1      179.95      188.03      9.46 o 
   8  19   1       93.08      103.78      9.03 o 
   9  19   1       12.08        6.35      7.45 o 
  10  19   1      101.02      126.27     11.35 o 
  11  19   1        1.32        6.94      9.21 o 
  12  19   1        5.41        2.81      9.44 o 
 -12  20   1        1.56        1.62     10.21 o 
 -11  20   1       33.81       44.93     10.22 o 
 -10  20   1       47.55       54.09     12.96 o 
  -9  20   1       43.62       46.44      9.55 o 
  -8  20   1       42.43       40.74      9.24 o 
  -7  20   1       43.79       29.98      8.37 o 
  -6  20   1        3.54       -5.97      5.97 o 
  -5  20   1       86.62       56.13      7.59 o 
  -4  20   1        9.41       11.94      6.42 o 
  -3  20   1        7.14        4.97      5.40 o 
  -2  20   1      379.44      445.68      9.93 o 
  -1  20   1      589.92      556.45     10.97 o 
   0  20   1       43.38       41.03      4.64 o 
   1  20   1       32.97       32.71      4.59 o 
   2  20   1       43.49       62.67      5.92 o 
   3  20   1        0.04       -0.08      4.76 o 
   4  20   1       12.41       10.41      5.13 o 
   5  20   1       14.08        5.95      5.17 o 
   6  20   1        8.64       -5.42      5.42 o 
   7  20   1       24.58       28.60      7.40 o 
   8  20   1       47.68       45.45      8.90 o 
   9  20   1       24.37       18.03      7.97 o 
  10  20   1        8.83       -3.08      8.66 o 
  11  20   1      112.57      122.94     12.30 o 
  12  20   1        6.00        5.14     17.85 o 
 -11  21   1       22.31       29.32     10.40 o 
 -10  21   1        4.54       -5.62      8.99 o 
  -9  21   1        2.19       -8.28      8.28 o 
  -8  21   1      101.60      109.43     10.86 o 
  -7  21   1       78.65       64.45      9.43 o 
  -6  21   1        8.87        5.43      6.81 o 
  -5  21   1        1.99        3.62      8.89 o 
  -4  21   1       84.72       88.17      8.18 o 
  -3  21   1      270.21      266.00     10.29 o 
  -2  21   1      386.05      369.52     10.67 o 
  -1  21   1      194.42      206.48      7.87 o 
   0  21   1        2.08       -4.19      4.77 o 
   1  21   1        3.62        6.18      5.31 o 
   2  21   1       44.35       52.97      5.45 o 
   3  21   1       52.50       47.48      5.50 o 
   4  21   1        8.99        6.56      5.33 o 
   5  21   1        2.12       -5.04      5.04 o 
   6  21   1      287.41      315.66     12.70 o 
   7  21   1        9.91        2.22      7.08 o 
   8  21   1        6.08        3.17      7.28 o 
   9  21   1        4.04        2.42      8.21 o 
  10  21   1        1.04       -8.55      8.55 o 
  11  21   1       17.24       10.39      9.72 o 
 -11  22   1       89.52      111.71     12.76 o 
 -10  22   1        0.02       -3.77      9.26 o 
  -9  22   1        6.51       -8.60      8.67 o 
  -8  22   1        3.15       14.09      9.04 o 
  -7  22   1      193.27      177.81     12.54 o 
  -6  22   1       74.79       62.44      9.30 o 
  -5  22   1       39.32       33.68      8.35 o 
  -4  22   1        6.64        2.95      6.54 o 
  -3  22   1      582.54      529.55     16.81 o 
  -2  22   1      123.82      137.32      7.67 o 
  -1  22   1      331.57      377.47     14.60 o 
   0  22   1        8.12       11.02      5.04 o 
   1  22   1      383.41      344.42     10.12 o 
   2  22   1      192.40      183.96      7.85 o 
   3  22   1      620.24      575.25     13.33 o 
   4  22   1      102.59       99.15      7.36 o 
   5  22   1       38.04       42.51      7.08 o 
   6  22   1       26.80       35.19      9.08 o 
   7  22   1       11.97        4.08      6.95 o 
   8  22   1       80.30       77.07      9.26 o 
   9  22   1      101.08       98.23     11.25 o 
  10  22   1        2.87       -4.46      8.78 o 
  11  22   1        6.12        2.11      9.57 o 
 -10  23   1       29.74       36.88     17.76 o 
  -9  23   1       16.00        4.35      9.32 o 
  -8  23   1       38.63       35.78      9.59 o 
  -7  23   1        0.54      -10.66     10.66 o 
  -6  23   1       28.39       11.88      8.70 o 
  -5  23   1        0.28        5.48      7.80 o 
  -4  23   1       76.84       69.49      9.37 o 
  -3  23   1        5.76       12.18      6.63 o 
  -2  23   1       58.30       47.85      6.83 o 
  -1  23   1       38.17       44.82      6.15 o 
   0  23   1       98.42       95.74      6.59 o 
   1  23   1      174.55      211.99      8.98 o 
   2  23   1       33.42       36.84      6.21 o 
   3  23   1       47.08       36.82      6.79 o 
   4  23   1      139.42      124.72      8.57 o 
   5  23   1        0.48        5.25      6.35 o 
   6  23   1       33.70       52.67      8.30 o 
   7  23   1        8.61       -3.41      7.29 o 
   8  23   1       34.89       40.53     10.73 o 
   9  23   1        3.68       -0.81      8.79 o 
  10  23   1        3.30       -2.97      9.14 o 
 -10  24   1        3.84        5.87     10.31 o 
  -9  24   1        0.35       -6.19      9.21 o 
  -8  24   1        0.21        2.21      8.99 o 
  -7  24   1       63.21       55.86     10.04 o 
  -6  24   1        4.24       -0.91      8.35 o 
  -5  24   1        3.75       -3.62      7.85 o 
  -4  24   1        0.10        7.00      8.21 o 
  -3  24   1       67.35       56.12      8.85 o 
  -2  24   1        2.17       10.61      6.60 o 
  -1  24   1       58.12       46.06      7.56 o 
   0  24   1       18.97       10.17      6.59 o 
   1  24   1      130.92      150.25      8.90 o 
   2  24   1       43.50       56.40      7.30 o 
   3  24   1       16.81       26.57      6.88 o 
   4  24   1        5.41        7.32      7.05 o 
   5  24   1        0.21       -2.21      7.05 o 
   6  24   1        1.41       -2.54      7.25 o 
   7  24   1       19.68       35.00      9.25 o 
   8  24   1        0.99       -8.37      8.37 o 
   9  24   1        6.77        5.99     10.53 o 
  10  24   1        3.28       15.55      9.68 o 
  -9  25   1        0.01       -6.16      9.42 o 
  -8  25   1        5.72        6.79      9.58 o 
  -7  25   1        9.14       24.70      9.61 o 
  -6  25   1        0.02       -8.15      8.15 o 
  -5  25   1        3.90       -0.82      8.00 o 
  -4  25   1        6.77        0.20      8.05 o 
  -3  25   1        0.55        0.69      7.87 o 
  -2  25   1       89.43       93.98     10.32 o 
  -1  25   1        8.24        3.62      6.62 o 
   0  25   1        2.39        7.87      6.86 o 
   1  25   1        4.78       10.53      6.88 o 
   2  25   1       52.61       47.91      7.93 o 
   3  25   1       20.78       31.34      7.81 o 
   4  25   1        2.04       -6.67      6.67 o 
   5  25   1        5.67       -4.66      6.85 o 
   6  25   1        4.06       -0.44      8.36 o 
   7  25   1       16.86        5.14      8.55 o 
   8  25   1        0.52       -1.07      8.67 o 
   9  25   1       27.68       33.97     10.06 o 
  -9  26   1        5.30       -6.25      9.78 o 
  -8  26   1       21.78       34.57     10.51 o 
  -7  26   1        1.21        5.75      9.36 o 
  -6  26   1        2.51        2.75      9.08 o 
  -5  26   1       50.57       52.07      9.86 o 
  -4  26   1        8.54       16.19      8.58 o 
  -3  26   1       16.74       23.90      8.64 o 
  -2  26   1        0.67       -6.84      6.84 o 
  -1  26   1        1.81       -6.51      6.51 o 
   0  26   1        9.62       29.16      7.67 o 
   1  26   1       17.37       17.29      7.39 o 
   2  26   1       21.66       19.95      7.54 o 
   3  26   1        4.49        4.13      7.29 o 
   4  26   1        0.21       -6.86      6.86 o 
   5  26   1        1.46       -6.30      7.89 o 
   6  26   1        1.99       10.10      8.78 o 
   7  26   1       41.07       42.95     10.23 o 
   8  26   1        0.05       -1.98     11.97 o 
   9  26   1        1.07        7.29      9.89 o 
  -8  27   1       53.13       63.32     11.72 o 
  -7  27   1        3.48        7.64      9.77 o 
  -6  27   1       18.65       26.25      9.55 o 
  -5  27   1        5.09       11.05      9.25 o 
  -4  27   1        1.80        2.48      8.71 o 
  -3  27   1       18.94        5.91      8.36 o 
  -2  27   1       13.44       14.53      8.49 o 
  -1  27   1        6.87        2.38      8.30 o 
   0  27   1       22.28       20.86      8.93 o 
   1  27   1       73.14       78.72     10.09 o 
   2  27   1        1.30       -7.92      7.92 o 
   3  27   1        8.44       13.58      8.52 o 
   4  27   1        0.06        6.82      8.47 o 
   5  27   1        2.60       -8.31      8.31 o 
   6  27   1       63.38       80.57     10.88 o 
   7  27   1        0.03        8.75      9.36 o 
   8  27   1        1.84        0.89      9.46 o 
  -7  28   1        0.34       11.16     10.21 o 
  -6  28   1        3.52        4.48      9.55 o 
  -5  28   1        0.26        1.11      8.91 o 
  -4  28   1        0.22       -0.18      8.85 o 
  -3  28   1        1.01        2.94      8.95 o 
  -2  28   1        1.82        4.29      8.54 o 
  -1  28   1        1.20       -8.00      8.00 o 
   0  28   1        2.61        9.37      8.84 o 
   1  28   1        0.29        4.57      8.35 o 
   2  28   1        0.47       -3.39      8.19 o 
   3  28   1        6.06       13.37      8.93 o 
   4  28   1        0.28       -8.27      8.27 o 
   5  28   1        1.33       -8.97      8.97 o 
   6  28   1        0.00        0.52      9.15 o 
   7  28   1        2.61        3.97      9.74 o 
  -6  29   1        0.97       -5.49      9.72 o 
  -5  29   1       12.17        7.48      9.68 o 
  -4  29   1        8.43        6.16      9.45 o 
  -3  29   1        2.02        4.37      9.02 o 
  -2  29   1        0.09        8.46      8.84 o 
  -1  29   1        0.32        8.47      8.84 o 
   0  29   1        4.08        0.11      8.84 o 
   1  29   1        8.53       13.93      8.71 o 
   2  29   1        0.60        0.31      8.83 o 
   3  29   1        3.07       -7.07      8.46 o 
   4  29   1        1.11       -6.24      8.94 o 
   5  29   1        0.60        2.52      9.26 o 
   6  29   1        1.92       -8.74      8.95 o 
  -5  30   1       25.29       34.70     10.60 o 
  -4  30   1        9.93       10.05      9.76 o 
  -3  30   1       13.93       14.60     10.66 o 
  -2  30   1        2.59       22.04      9.63 o 
  -1  30   1        2.25       -8.75      8.75 o 
   0  30   1        3.99       18.38      9.46 o 
   1  30   1        0.03        9.63      9.10 o 
   2  30   1        0.03        0.94      8.96 o 
   3  30   1       22.45       23.44      9.62 o 
   4  30   1        1.94       -2.05      9.10 o 
   5  30   1        0.00       19.43     10.15 o 
  -4  31   1        3.63       -8.97      9.95 o 
  -3  31   1       29.65       25.41     13.47 o 
  -2  31   1        0.33       -4.55      9.34 o 
  -1  31   1        3.62       -2.95      9.43 o 
   0  31   1        6.42       -0.36      9.43 o 
   1  31   1        4.57       -5.18     12.84 o 
   2  31   1        4.82        6.62      9.58 o 
   3  31   1        2.73       -9.31      9.31 o 
   4  31   1        0.70       -6.18      9.47 o 
  -2  32   1        2.04        6.11      9.80 o 
  -1  32   1        2.10        0.41      9.54 o 
   0  32   1        0.08       -1.26      9.66 o 
   1  32   1       11.48        4.76      9.89 o 
   2  32   1        0.51       -2.72      9.54 o 
 -15   0   2        3.64       -3.09     14.16 o 
 -14   0   2       82.94       90.14     15.95 o 
 -13   0   2       50.48      104.52     23.50 o 
 -12   0   2      608.50      531.21     36.60 o 
 -11   0   2      512.72      536.62     19.97 o 
 -10   0   2     1714.48     1608.28     55.03 o 
  -9   0   2       55.18       54.02      8.69 o 
  -8   0   2       35.78       20.98      5.90 o 
  -7   0   2      371.04      288.10     14.60 o 
  -6   0   2     3275.56     3513.61     47.44 o 
  -5   0   2      533.28      599.13     10.33 o 
  -4   0   2      278.86      487.71      8.55 o 
  -3   0   2     4538.64     4628.98     50.08 o 
  -2   0   2   125576.79   126575.27   1431.94 o 
  -1   0   2      467.96      302.28     10.76 o 
   0   0   2    92753.34    90781.19   1865.86 o 
   1   0   2    51478.57    53309.64   1094.32 o 
   2   0   2     7875.43     7693.09     97.92 o 
   3   0   2    26878.30    27703.29    347.89 o 
   4   0   2      714.09      448.77      7.73 o 
   5   0   2      550.01      427.89      9.54 o 
   6   0   2     2994.33     2906.80     40.16 o 
   7   0   2      145.29      124.29     12.51 o 
   8   0   2        5.81       -0.81      4.68 o 
   9   0   2      144.26      147.89      8.83 o 
  10   0   2       35.42       54.92      8.40 o 
  11   0   2        5.60       -4.64      7.36 o 
  12   0   2      287.07      273.01     15.02 o 
  13   0   2        0.77       -6.83      9.13 o 
  14   0   2        7.05        0.42     14.38 o 
  15   0   2       13.98       17.76     16.18 o 
 -15   1   2      103.14      127.49     13.08 o 
 -14   1   2       37.75       29.20     11.67 o 
 -13   1   2      372.06      362.00     18.51 o 
 -12   1   2        4.27       13.35      9.57 o 
 -11   1   2       10.48       -0.83      7.29 o 
 -10   1   2     1071.98     1008.78     21.34 o 
  -9   1   2        4.60        9.06      5.16 o 
  -8   1   2      113.74      114.65      6.20 o 
  -7   1   2      475.35      471.78      9.15 o 
  -6   1   2      427.33      454.66      6.98 o 
  -5   1   2     2360.37     2406.51     21.51 o 
  -4   1   2     2905.06     3011.08     25.83 o 
  -3   1   2     1043.17     1090.39     10.31 o 
  -2   1   2     4855.37     5085.85     32.07 o 
  -1   1   2     3194.77     3381.76     41.31 o 
   0   1   2       40.69       60.00     10.30 o 
   1   1   2     1305.00     1513.18     25.25 o 
   2   1   2     2704.69     2786.62     25.81 o 
   3   1   2      825.43      789.07     14.39 o 
   4   1   2     3791.41     4069.83     34.10 o 
   5   1   2     5972.72     5926.15     53.85 o 
   6   1   2      606.60      731.79     10.64 o 
   7   1   2      149.96      138.66      5.42 o 
   8   1   2      100.41       95.55      5.06 o 
   9   1   2      955.38      981.23     14.57 o 
  10   1   2       36.34       32.45      5.51 o 
  11   1   2       33.02       41.18      6.45 o 
  12   1   2       32.83       27.79      6.52 o 
  13   1   2       29.90       26.63      6.88 o 
  14   1   2       37.36       33.46      8.83 o 
  15   1   2       60.93       78.98     10.44 o 
 -15   2   2        1.98        3.10     11.84 o 
 -14   2   2       17.61       10.02     10.55 o 
 -13   2   2       22.30       18.78      8.79 o 
 -12   2   2       11.91        2.50      8.20 o 
 -11   2   2      103.14       78.24      8.81 o 
 -10   2   2     1301.28     1304.01     27.20 o 
  -9   2   2      394.73      394.78     11.32 o 
  -8   2   2        0.98       -5.75      5.98 o 
  -7   2   2        0.04       -3.22      3.22 o 
  -6   2   2     1365.01     1505.66     14.30 o 
  -5   2   2        8.75       14.59      2.09 o 
  -4   2   2      300.79      337.42      5.16 o 
  -3   2   2      106.90       88.33      3.17 o 
  -2   2   2    13510.72    13325.41     84.46 o 
  -1   2   2     2114.92     1731.37     15.63 o 
   0   2   2     2605.74     2314.83     36.72 o 
   1   2   2    10492.32    11067.76    130.63 o 
   2   2   2    11129.13    10623.08     90.02 o 
   3   2   2     2490.20     2714.85     26.71 o 
   4   2   2       44.04       58.49      2.65 o 
   5   2   2        9.76       19.01      3.98 o 
   6   2   2      607.24      449.98      8.13 o 
   7   2   2       77.03       81.73      3.67 o 
   8   2   2      790.56      705.26     10.52 o 
   9   2   2      314.40      288.61      8.77 o 
  10   2   2        2.49        1.13      4.78 o 
  11   2   2       94.74       91.29      7.22 o 
  12   2   2      117.94      115.73      8.26 o 
  13   2   2        2.57       -2.65      6.21 o 
  14   2   2       37.09       61.02      9.33 o 
  15   2   2       52.18       54.43     15.16 o 
 -15   3   2       29.51       33.99     13.99 o 
 -14   3   2        3.11       -6.66      8.64 o 
 -13   3   2       59.08       77.66     10.58 o 
 -12   3   2       82.60       71.02      9.54 o 
 -11   3   2       13.83       16.30      7.16 o 
 -10   3   2      175.86      129.50      8.83 o 
  -9   3   2      108.25       88.60      9.41 o 
  -8   3   2      284.78      353.45      9.22 o 
  -7   3   2     1100.76     1114.03     13.25 o 
  -6   3   2      236.08      243.94      4.68 o 
  -5   3   2     1279.76     1420.02     13.32 o 
  -4   3   2      382.57      446.76      5.85 o 
  -3   3   2      179.29      286.44      4.26 o 
  -2   3   2     3025.06     3111.12     22.14 o 
  -1   3   2    29348.30    29665.58    259.05 o 
   0   3   2     1171.66     1272.05     14.69 o 
   1   3   2     6457.44     6566.68     65.49 o 
   2   3   2     1851.75     2103.32     19.51 o 
   3   3   2    14186.42    13627.24    133.73 o 
   4   3   2     1405.77     1337.57     18.32 o 
   5   3   2     3515.41     3646.82     37.83 o 
   6   3   2     5056.04     4974.54     56.55 o 
   7   3   2      145.58      146.28      4.90 o 
   8   3   2      610.44      608.28     11.16 o 
   9   3   2       51.37       50.25      5.21 o 
  10   3   2       14.07        3.18      4.98 o 
  11   3   2      279.57      293.55     12.44 o 
  12   3   2       24.30       15.46      6.23 o 
  13   3   2        0.05       -6.16      6.16 o 
  14   3   2       44.21       40.63      9.80 o 
 -15   4   2        1.58      -10.78     10.78 o 
 -14   4   2        2.13       -8.65      8.65 o 
 -13   4   2      114.86       93.82     10.92 o 
 -12   4   2       94.79       89.71     10.10 o 
 -11   4   2       81.23       95.26     14.70 o 
 -10   4   2       97.84       71.66      6.83 o 
  -9   4   2      307.58      313.76     10.62 o 
  -8   4   2      283.87      272.54      8.34 o 
  -7   4   2     1076.27     1209.90     14.22 o 
  -6   4   2      213.89      181.70      4.17 o 
  -5   4   2      451.73      504.05      8.98 o 
  -4   4   2     2602.84     2529.97     22.12 o 
  -3   4   2     5231.85     5356.48     47.61 o 
  -2   4   2    10008.43     9992.12     75.92 o 
  -1   4   2      143.60      116.68      2.28 o 
   0   4   2    23863.48    23938.07    218.24 o 
   1   4   2      266.16      257.90      3.72 o 
   2   4   2     1016.24     1020.48     12.15 o 
   3   4   2      277.75      286.91      4.96 o 
   4   4   2       20.74       16.26      2.18 o 
   5   4   2      103.65      125.97      5.65 o 
   6   4   2      190.56      176.53      6.17 o 
   7   4   2       57.39       44.78      3.90 o 
   8   4   2        1.02       -2.85      2.85 o 
   9   4   2      372.52      345.57      9.03 o 
  10   4   2        1.01       -2.74      4.99 o 
  11   4   2       10.47       -1.26      5.51 o 
  12   4   2       46.72       44.46      8.99 o 
  13   4   2        0.01       -4.23      6.86 o 
  14   4   2        3.37       -6.75     10.43 o 
 -15   5   2       19.46       43.27     11.03 o 
 -14   5   2        2.76        9.88      9.21 o 
 -13   5   2       23.27       13.57      9.08 o 
 -12   5   2       20.55        8.77      8.26 o 
 -11   5   2       71.92       75.21      9.21 o 
 -10   5   2      139.14      115.92      7.41 o 
  -9   5   2       28.16       21.89      5.24 o 
  -8   5   2      131.08      109.93      5.70 o 
  -7   5   2      369.23      292.36      6.22 o 
  -6   5   2        3.85        1.09      2.39 o 
  -5   5   2     1781.20     1779.79     21.34 o 
  -4   5   2      247.30      291.97      5.16 o 
  -3   5   2      342.16      432.28      6.12 o 
  -2   5   2      666.52      637.09      6.72 o 
  -1   5   2     1233.89     1383.17     12.61 o 
   0   5   2     4153.45     3720.53     30.06 o 
   1   5   2     1271.07     1197.69     12.82 o 
   2   5   2      857.23     1050.78     13.58 o 
   3   5   2     5292.77     5072.40     53.75 o 
   4   5   2      164.21      179.75      4.35 o 
   5   5   2     1004.19     1090.99     12.75 o 
   6   5   2       28.16       41.59      3.43 o 
   7   5   2      332.06      245.47      6.30 o 
   8   5   2        6.62       -2.82      2.82 o 
   9   5   2      681.07      663.13     12.51 o 
  10   5   2      254.89      210.75      8.68 o 
  11   5   2        0.01       -5.14      5.14 o 
  12   5   2       15.44        6.59      6.73 o 
  13   5   2       17.16       18.78      7.42 o 
  14   5   2        2.46       10.24      8.30 o 
 -15   6   2        5.50       13.45     10.09 o 
 -14   6   2        2.27       10.69      9.42 o 
 -13   6   2       39.04       32.46      9.44 o 
 -12   6   2        0.80       -7.82      7.82 o 
 -11   6   2       22.29       27.59      8.23 o 
 -10   6   2      263.26      249.62     15.17 o 
  -9   6   2       12.48        3.76      4.20 o 
  -8   6   2        8.09       14.21      3.36 o 
  -7   6   2      558.17      548.48      9.36 o 
  -6   6   2       97.74      121.17      4.66 o 
  -5   6   2      253.85      269.84      6.09 o 
  -4   6   2        4.60        4.99      1.83 o 
  -3   6   2      106.99      104.40      3.27 o 
  -2   6   2     1116.48     1138.57     11.21 o 
  -1   6   2       29.31       14.84      1.38 o 
   0   6   2      278.33      252.81      4.05 o 
   1   6   2      260.80      328.54      5.87 o 
   2   6   2      175.55      226.90      4.63 o 
   3   6   2     1165.31     1184.81     13.55 o 
   4   6   2     1057.60     1023.29     13.18 o 
   5   6   2      175.53      150.17      4.32 o 
   6   6   2       80.22       81.26      4.28 o 
   7   6   2       88.32      114.00      4.82 o 
   8   6   2        5.57        7.60      2.94 o 
   9   6   2       16.10       16.17      4.65 o 
  10   6   2      136.10      154.36      8.56 o 
  11   6   2       18.57        9.03      6.36 o 
  12   6   2        0.04       -2.21      6.62 o 
  13   6   2        0.27        0.59      7.87 o 
  14   6   2        2.05        2.15      8.30 o 
 -15   7   2        3.50        4.10      9.91 o 
 -14   7   2        5.91        6.15      9.18 o 
 -13   7   2        3.02        2.18      8.57 o 
 -12   7   2        6.92       17.09      8.75 o 
 -11   7   2       43.50       25.94      8.52 o 
 -10   7   2       71.08       64.28      7.19 o 
  -9   7   2        0.59       -2.61      4.14 o 
  -8   7   2      346.33      334.04     13.08 o 
  -7   7   2      755.32      791.00     13.64 o 
  -6   7   2     1513.96     1674.57     19.42 o 
  -5   7   2     1020.47     1045.76     11.45 o 
  -4   7   2       69.60       59.81      3.11 o 
  -3   7   2       61.94      105.97      2.97 o 
  -2   7   2        1.03        3.67      1.25 o 
  -1   7   2     2989.21     3051.21     25.43 o 
   0   7   2      818.12      719.89      7.17 o 
   1   7   2     2693.89     2776.10     25.30 o 
   2   7   2     2106.25     1851.70     19.72 o 
   3   7   2      317.59      388.65      5.90 o 
   4   7   2     1831.33     1859.40     19.43 o 
   5   7   2     1440.99     1481.21     16.53 o 
   6   7   2        1.18       -2.31      2.31 o 
   7   7   2     1611.29     1471.55     18.80 o 
   8   7   2       90.95      107.60      5.54 o 
   9   7   2      320.33      313.55      9.59 o 
  10   7   2        0.86        2.04      5.53 o 
  11   7   2        7.58        8.48      6.19 o 
  12   7   2      120.71      144.02      9.05 o 
  13   7   2        4.89        5.21      7.24 o 
  14   7   2       22.80       23.56      8.63 o 
 -15   8   2       20.94       34.03     22.09 o 
 -14   8   2        4.76        5.51      9.33 o 
 -13   8   2       32.99       17.53      8.73 o 
 -12   8   2        0.00        9.21      8.53 o 
 -11   8   2       31.19       20.43      8.32 o 
 -10   8   2      378.88      400.50     12.36 o 
  -9   8   2      445.93      491.16     11.96 o 
  -8   8   2      880.34      887.57     15.43 o 
  -7   8   2        0.10        1.22      4.02 o 
  -6   8   2       72.83       54.26      3.98 o 
  -5   8   2     1055.42      996.07     14.54 o 
  -4   8   2     2674.73     3080.74     28.16 o 
  -3   8   2       85.96       81.46      3.38 o 
  -2   8   2        7.49        8.13      1.46 o 
  -1   8   2     2835.47     2682.01     22.82 o 
   0   8   2      289.91      310.87      4.54 o 
   1   8   2       93.59       76.23      2.42 o 
   2   8   2     3791.65     4098.43     41.38 o 
   3   8   2      168.02      168.67      4.70 o 
   4   8   2      861.24      736.38      9.58 o 
   5   8   2      119.67       69.10      3.45 o 
   6   8   2      260.16      287.02      6.89 o 
   7   8   2      612.94      683.88     11.61 o 
   8   8   2      349.35      350.59      8.58 o 
   9   8   2        0.02        2.42      4.54 o 
  10   8   2      116.57      114.76      7.77 o 
  11   8   2        7.70       10.25      5.89 o 
  12   8   2        1.81        3.82      9.76 o 
  13   8   2       51.34       71.80      9.67 o 
  14   8   2        2.42       -2.81      8.13 o 
 -14   9   2       13.04       27.80      9.72 o 
 -13   9   2        0.02       -8.09      8.09 o 
 -12   9   2       27.78       18.12      8.77 o 
 -11   9   2       83.01       76.11      9.58 o 
 -10   9   2       94.11      103.49      8.91 o 
  -9   9   2       86.85       87.53      8.60 o 
  -8   9   2        7.88        2.99      4.78 o 
  -7   9   2      113.75      100.47      5.83 o 
  -6   9   2       85.74       79.87      4.32 o 
  -5   9   2       73.21       83.46      3.94 o 
  -4   9   2      805.89      801.46     10.73 o 
  -3   9   2      746.55      810.22      9.17 o 
  -2   9   2     1365.13     1396.88     14.07 o 
  -1   9   2      129.14      127.86      3.35 o 
   0   9   2     2028.72     2104.85     20.20 o 
   1   9   2     2358.44     2275.83     21.64 o 
   2   9   2      449.60      482.25      6.62 o 
   3   9   2       86.35      114.27      6.28 o 
   4   9   2       93.55       78.09      3.45 o 
   5   9   2      308.80      261.75      5.82 o 
   6   9   2      157.98      150.01      5.37 o 
   7   9   2      941.15      912.19     13.09 o 
   8   9   2       40.84       56.81      8.63 o 
   9   9   2       19.30        5.76      5.66 o 
  10   9   2       35.72       49.67      6.40 o 
  11   9   2        0.97       -3.55      5.65 o 
  12   9   2        1.59        1.99      6.56 o 
  13   9   2       15.99       19.62      8.05 o 
  14   9   2        0.17       -6.52      8.89 o 
 -14  10   2       60.11       43.32     10.38 o 
 -13  10   2        1.35       10.41      9.03 o 
 -12  10   2       91.99       69.45     10.06 o 
 -11  10   2       42.68       32.18      8.65 o 
 -10  10   2      154.98      117.09      9.94 o 
  -9  10   2      541.44      466.49     13.06 o 
  -8  10   2        1.09       -4.53      4.53 o 
  -7  10   2        6.25        1.05      4.21 o 
  -6  10   2     2581.63     2499.53     32.84 o 
  -5  10   2      236.52      224.72      5.75 o 
  -4  10   2      227.00      284.81      6.55 o 
  -3  10   2     2301.85     2236.53     20.50 o 
  -2  10   2       66.77       59.68      2.73 o 
  -1  10   2      449.37      399.16      5.69 o 
   0  10   2      566.30      611.50      8.27 o 
   1  10   2       94.71      104.98      3.38 o 
   2  10   2     2392.50     2244.91     20.83 o 
   3  10   2     3100.99     3023.19     30.25 o 
   4  10   2       54.06       58.78      3.34 o 
   5  10   2       74.96       88.71      5.62 o 
   6  10   2      228.57      232.54      6.69 o 
   7  10   2        4.13        0.12      2.99 o 
   8  10   2      189.31      192.36      7.58 o 
   9  10   2      172.37      207.14      8.19 o 
  10  10   2      100.52       90.88      7.20 o 
  11  10   2        1.01       -2.25      5.77 o 
  12  10   2        2.58        2.48      6.67 o 
  13  10   2        0.29        1.29      7.67 o 
  14  10   2        5.06        8.88      9.97 o 
 -14  11   2       35.26       57.04     12.36 o 
 -13  11   2       15.13        8.91      9.06 o 
 -12  11   2        7.90       10.66      8.71 o 
 -11  11   2       26.96       21.55      8.30 o 
 -10  11   2      108.95       97.12      9.91 o 
  -9  11   2       29.06       23.56     11.66 o 
  -8  11   2      250.33      233.52      9.57 o 
  -7  11   2      635.86      598.41     13.90 o 
  -6  11   2      342.84      333.11      7.84 o 
  -5  11   2        1.21       -2.78      2.78 o 
  -4  11   2        3.31       -0.83      2.15 o 
  -3  11   2     4880.59     4944.66     41.72 o 
  -2  11   2      298.48      256.41      4.81 o 
  -1  11   2     2250.92     2155.60     19.64 o 
   0  11   2      933.38      911.43     10.78 o 
   1  11   2     7180.53     6887.64     64.87 o 
   2  11   2      560.56      541.62      7.37 o 
   3  11   2      206.73      249.33      5.63 o 
   4  11   2        0.95       -0.43      2.98 o 
   5  11   2      942.68      829.57     12.33 o 
   6  11   2      101.66      106.93      5.27 o 
   7  11   2        1.06        6.29      3.26 o 
   8  11   2      152.89      156.19      7.15 o 
   9  11   2       41.60       62.50      5.84 o 
  10  11   2       52.45       59.86      8.99 o 
  11  11   2       50.05       59.82      7.15 o 
  12  11   2       87.00      117.08      9.58 o 
  13  11   2       41.14       36.56      9.06 o 
  14  11   2        5.09       12.47      8.94 o 
 -14  12   2       15.70       16.53     10.36 o 
 -13  12   2        2.25       -8.83      8.83 o 
 -12  12   2      177.67      173.62     15.09 o 
 -11  12   2        2.28       15.56      8.54 o 
 -10  12   2       23.91       26.07      8.38 o 
  -9  12   2      587.19      522.96     16.31 o 
  -8  12   2      241.99      241.32     10.20 o 
  -7  12   2       10.54       23.09      4.95 o 
  -6  12   2      741.09      693.11     12.73 o 
  -5  12   2        2.85        1.86      3.09 o 
  -4  12   2       65.95       67.97      4.11 o 
  -3  12   2      283.28      283.13      5.92 o 
  -2  12   2     1396.88     1362.65     13.35 o 
  -1  12   2       86.74      120.45      3.65 o 
   0  12   2        9.95       10.44      1.99 o 
   1  12   2      255.63      187.69      5.68 o 
   2  12   2      237.31      158.82      4.26 o 
   3  12   2      239.29      336.19      7.16 o 
   4  12   2      397.46      322.53      7.25 o 
   5  12   2      240.67      259.29      6.97 o 
   6  12   2      298.52      287.90      7.85 o 
   7  12   2     1527.71     1474.27     22.99 o 
   8  12   2      181.08      164.83      7.94 o 
   9  12   2       15.98       11.58      6.43 o 
  10  12   2      136.39      151.05      8.56 o 
  11  12   2       20.14       11.65      6.25 o 
  12  12   2       25.17       20.00      7.64 o 
  13  12   2        5.61       10.66      8.36 o 
 -14  13   2        6.71       -4.77      9.81 o 
 -13  13   2       24.97        7.01      9.55 o 
 -12  13   2       67.62       89.91     10.93 o 
 -11  13   2      248.44      257.00     13.87 o 
 -10  13   2       98.43       90.77      9.79 o 
  -9  13   2       83.81       90.58      8.59 o 
  -8  13   2        1.18       12.01      6.04 o 
  -7  13   2       76.36       66.28      5.58 o 
  -6  13   2        1.90        2.62      3.83 o 
  -5  13   2      240.91      255.93      7.00 o 
  -4  13   2      959.29      909.44     12.81 o 
  -3  13   2      101.46      106.53      5.15 o 
  -2  13   2       94.57      110.25      4.05 o 
  -1  13   2       28.93       13.79      2.43 o 
   0  13   2      337.77      234.53      5.01 o 
   1  13   2      863.72      749.63      9.92 o 
   2  13   2     1488.12     1506.35     15.78 o 
   3  13   2       39.18       26.29      3.15 o 
   4  13   2       13.47        2.60      2.39 o 
   5  13   2       82.90      107.75      6.63 o 
   6  13   2      132.49       87.01      5.57 o 
   7  13   2      716.41      653.76     14.09 o 
   8  13   2       47.15       44.60      6.01 o 
   9  13   2       35.62       21.49      5.44 o 
  10  13   2      138.09      165.89      8.93 o 
  11  13   2       26.89       34.31      6.92 o 
  12  13   2        3.49       -1.57      7.34 o 
  13  13   2        2.23       -7.87      7.87 o 
 -13  14   2        6.61       -7.59      9.13 o 
 -12  14   2       42.97       45.50     10.17 o 
 -11  14   2        0.42        7.18      8.66 o 
 -10  14   2        0.01        2.38      7.78 o 
  -9  14   2        4.12       -1.88      7.40 o 
  -8  14   2     1151.56     1096.72     20.31 o 
  -7  14   2      157.24      186.56      7.93 o 
  -6  14   2      173.24      180.07      8.31 o 
  -5  14   2      534.39      492.24      9.61 o 
  -4  14   2      423.08      396.91      8.34 o 
  -3  14   2       87.02       80.93      4.46 o 
  -2  14   2      286.81      290.84      6.09 o 
  -1  14   2      188.51      241.30      5.30 o 
   0  14   2     1297.72     1241.30     13.84 o 
   1  14   2      190.00      137.39      4.60 o 
   2  14   2      361.03      299.48      6.15 o 
   3  14   2      149.19      193.76      5.41 o 
   4  14   2     1005.37      933.10     13.12 o 
   5  14   2      227.22      237.84      7.12 o 
   6  14   2      276.94      227.12      8.68 o 
   7  14   2       92.66       95.96      6.87 o 
   8  14   2        2.21       -1.42      5.05 o 
   9  14   2        0.01       -3.42      5.50 o 
  10  14   2       91.46       93.45     12.47 o 
  11  14   2        3.61       -3.04      7.05 o 
  12  14   2        6.58       10.53      7.56 o 
  13  14   2        5.57       -8.13      8.13 o 
 -13  15   2        8.79        9.44     11.31 o 
 -12  15   2       15.02       17.72      9.57 o 
 -11  15   2      182.09      161.76     14.57 o 
 -10  15   2       18.98       17.52     11.21 o 
  -9  15   2      136.55      138.21     10.72 o 
  -8  15   2        0.92        7.74      6.85 o 
  -7  15   2      122.23      144.35      8.14 o 
  -6  15   2        6.42        3.74      4.55 o 
  -5  15   2      182.43      180.95      6.46 o 
  -4  15   2      866.16      818.89     13.33 o 
  -3  15   2     1536.19     1529.65     22.59 o 
  -2  15   2      359.43      307.82      6.54 o 
  -1  15   2     2736.33     2656.24     25.64 o 
   0  15   2       43.12       38.97      3.17 o 
   1  15   2      151.61      162.93      4.70 o 
   2  15   2      228.46      246.66      5.84 o 
   3  15   2      255.75      220.25      5.98 o 
   4  15   2        2.95        0.47      2.92 o 
   5  15   2      329.96      355.12      8.81 o 
   6  15   2      684.34      676.79     14.39 o 
   7  15   2      220.50      216.99      8.79 o 
   8  15   2       36.51       41.10      6.13 o 
   9  15   2       23.81       35.76      6.60 o 
  10  15   2        2.70        3.93      7.13 o 
  11  15   2      126.36      119.34     12.05 o 
  12  15   2       51.22       79.74     10.08 o 
  13  15   2        1.02       -0.13      8.53 o 
 -13  16   2        4.41       -2.35      9.69 o 
 -12  16   2       12.95       18.66      9.78 o 
 -11  16   2        4.97        3.78      8.93 o 
 -10  16   2       31.92       45.87      9.41 o 
  -9  16   2       63.28       65.63      9.29 o 
  -8  16   2        0.55        5.33      7.24 o 
  -7  16   2      253.93      251.64     10.04 o 
  -6  16   2      579.41      571.00     12.68 o 
  -5  16   2      456.07      440.70      9.60 o 
  -4  16   2      354.32      335.10      9.36 o 
  -3  16   2      426.39      413.99      8.30 o 
  -2  16   2        0.29        4.31      2.90 o 
  -1  16   2       20.78       41.35      4.53 o 
   0  16   2       56.14       53.37      3.64 o 
   1  16   2       21.65        5.89      3.02 o 
   2  16   2     1569.15     1447.41     19.48 o 
   3  16   2       12.83       14.55      2.98 o 
   4  16   2        1.56       -2.42      3.29 o 
   5  16   2      356.57      354.91     10.40 o 
   6  16   2        8.16       20.15      5.49 o 
   7  16   2      229.62      235.48      9.29 o 
   8  16   2       74.76       78.83      7.23 o 
   9  16   2      239.20      283.98     10.95 o 
  10  16   2      257.22      250.48     10.86 o 
  11  16   2       13.82       10.12      7.60 o 
  12  16   2        0.18       -5.63      8.13 o 
  13  16   2        1.73       -7.38      8.91 o 
 -13  17   2        7.15       -0.68     10.16 o 
 -12  17   2        2.54       -2.02      9.36 o 
 -11  17   2       59.48       68.82     10.77 o 
 -10  17   2       47.42       30.63      9.12 o 
  -9  17   2       27.74       18.45      8.35 o 
  -8  17   2      168.57      156.44     13.46 o 
  -7  17   2        7.76       -3.70      5.65 o 
  -6  17   2       93.38       79.04      7.31 o 
  -5  17   2      611.96      587.74     17.75 o 
  -4  17   2      402.60      360.68     10.05 o 
  -3  17   2     1452.15     1518.74     19.17 o 
  -2  17   2       97.41       93.35      4.54 o 
  -1  17   2       61.07       62.36      4.01 o 
   0  17   2       10.83        3.85      3.10 o 
   1  17   2      550.80      524.47      9.13 o 
   2  17   2      105.84       87.19      4.33 o 
   3  17   2       13.27       14.74      3.36 o 
   4  17   2       20.02       33.35      4.83 o 
   5  17   2      355.97      290.83     11.03 o 
   6  17   2      185.04      168.16      8.21 o 
   7  17   2       52.85       50.47      6.34 o 
   8  17   2       95.93       90.08      7.50 o 
   9  17   2       27.70       36.74      6.93 o 
  10  17   2       19.71       14.80      7.82 o 
  11  17   2        0.09        0.24      7.55 o 
  12  17   2       31.23       43.05      9.49 o 
 -12  18   2       11.73       10.43     10.07 o 
 -11  18   2        9.84       20.90      9.62 o 
 -10  18   2       54.66       36.88      9.14 o 
  -9  18   2       98.60       99.28     10.45 o 
  -8  18   2       96.85       86.65      9.89 o 
  -7  18   2       12.94        5.67      7.22 o 
  -6  18   2      343.64      370.40     14.88 o 
  -5  18   2      742.24      713.34     17.13 o 
  -4  18   2     1115.01     1132.31     21.99 o 
  -3  18   2      371.52      369.40      9.99 o 
  -2  18   2      138.79      141.62      5.59 o 
  -1  18   2       64.66       64.68      4.23 o 
   0  18   2      179.87      198.03      6.54 o 
   1  18   2       82.27      125.38      5.28 o 
   2  18   2        8.50       13.83      3.91 o 
   3  18   2      119.77      130.82      7.28 o 
   4  18   2      412.09      370.62     10.01 o 
   5  18   2      151.63      162.28      7.98 o 
   6  18   2       17.64       24.89      5.71 o 
   7  18   2       38.95       43.15      6.40 o 
   8  18   2       12.33       14.55      6.18 o 
   9  18   2       40.89       48.52      7.32 o 
  10  18   2      210.28      221.10     11.67 o 
  11  18   2        6.30        2.82      7.71 o 
  12  18   2       25.11       13.96      8.89 o 
 -12  19   2       22.74       18.01     10.49 o 
 -11  19   2        5.74       -1.87      8.88 o 
 -10  19   2        0.07       -2.65      8.39 o 
  -9  19   2       45.64       43.94      9.46 o 
  -8  19   2        0.94       -2.74      7.88 o 
  -7  19   2      154.59      139.19     10.91 o 
  -6  19   2       30.59       38.63      7.11 o 
  -5  19   2      445.22      413.01     13.30 o 
  -4  19   2      135.07      123.25      8.03 o 
  -3  19   2      646.45      663.25     13.48 o 
  -2  19   2      138.52      124.51      6.26 o 
  -1  19   2      241.38      269.77     10.40 o 
   0  19   2      135.56      163.78      6.23 o 
   1  19   2      532.25      559.78     10.44 o 
   2  19   2       43.66       55.80      5.37 o 
   3  19   2      173.59      181.61      7.13 o 
   4  19   2       90.77       97.63      6.52 o 
   5  19   2        4.14       -1.19      5.09 o 
   6  19   2        3.25       -2.95      5.24 o 
   7  19   2      134.87      122.30      8.16 o 
   8  19   2       73.67       78.48      7.63 o 
   9  19   2        0.49       -4.76      6.81 o 
  10  19   2        6.45       13.93      7.87 o 
  11  19   2        6.45        1.61      8.86 o 
  12  19   2        7.50        2.48      8.91 o 
 -12  20   2        0.66        6.29      9.89 o 
 -11  20   2        0.87        7.45      9.51 o 
 -10  20   2        1.24        9.91      9.06 o 
  -9  20   2        1.23        6.46      8.29 o 
  -8  20   2        0.00       -7.41      7.41 o 
  -7  20   2        1.34       -7.34      7.34 o 
  -6  20   2       86.66       73.45      9.13 o 
  -5  20   2       33.61       35.35      8.00 o 
  -4  20   2       48.36       50.09      6.75 o 
  -3  20   2      260.98      258.75      9.56 o 
  -2  20   2       20.01       12.24      5.23 o 
  -1  20   2       65.92       68.03      6.06 o 
   0  20   2      144.90      178.41      7.24 o 
   1  20   2        1.04        3.54      4.37 o 
   2  20   2      226.39      210.58      8.02 o 
   3  20   2        7.22        2.77      4.89 o 
   4  20   2       14.07       -3.71      5.71 o 
   5  20   2        3.27        0.91      5.18 o 
   6  20   2        2.57        1.31      5.47 o 
   7  20   2       14.01       11.55      6.28 o 
   8  20   2       88.18      105.56      9.67 o 
   9  20   2       61.06       48.20      8.47 o 
  10  20   2       13.39        6.74      7.75 o 
  11  20   2       19.10       10.95      9.02 o 
 -11  21   2        2.44        4.84     10.29 o 
 -10  21   2        0.01       15.17      9.74 o 
  -9  21   2       16.36       10.22      8.96 o 
  -8  21   2        0.31        1.31     10.73 o 
  -7  21   2       35.75       21.07      9.73 o 
  -6  21   2       63.73       62.11      9.33 o 
  -5  21   2      139.39      119.94     12.12 o 
  -4  21   2       37.79       34.94      8.96 o 
  -3  21   2       40.79       40.83      6.00 o 
  -2  21   2        2.65        0.44      5.10 o 
  -1  21   2       15.35       14.00      5.28 o 
   0  21   2      100.25       81.03      5.95 o 
   1  21   2      470.12      461.01     10.72 o 
   2  21   2        0.08        4.68      4.95 o 
   3  21   2        0.66       -0.74      4.77 o 
   4  21   2       27.34       22.86      5.47 o 
   5  21   2        2.26       -2.85      6.56 o 
   6  21   2       43.73       43.99      6.74 o 
   7  21   2       25.09       28.46      6.76 o 
   8  21   2       85.15       88.88      9.08 o 
   9  21   2       79.79       86.77      9.30 o 
  10  21   2        7.64        5.00      8.65 o 
  11  21   2       48.18       82.68     10.81 o 
 -11  22   2        1.89       -0.99     13.57 o 
 -10  22   2       32.07       47.39     10.63 o 
  -9  22   2        5.56       -7.16      8.49 o 
  -8  22   2        0.40       -2.61      8.06 o 
  -7  22   2        0.54        1.90      8.05 o 
  -6  22   2        0.13        1.00      7.82 o 
  -5  22   2       21.50       24.94      7.19 o 
  -4  22   2        0.00       -6.07      6.07 o 
  -3  22   2       34.20       33.87      7.08 o 
  -2  22   2       72.68       71.94      7.11 o 
  -1  22   2        5.67        2.35      5.68 o 
   0  22   2       70.82       64.38      6.24 o 
   1  22   2       97.65       93.92      7.79 o 
   2  22   2       35.13       33.26      5.73 o 
   3  22   2        2.18        1.80      5.18 o 
   4  22   2       17.75       15.12      5.92 o 
   5  22   2        1.01        3.82      5.81 o 
   6  22   2        1.16        2.03      6.05 o 
   7  22   2        0.01       -4.09      6.77 o 
   8  22   2        2.65       -0.62      7.07 o 
   9  22   2        0.08       -2.13      7.53 o 
  10  22   2        7.00        9.32      9.01 o 
 -10  23   2        0.39        1.02     11.47 o 
  -9  23   2       19.62       17.91      9.90 o 
  -8  23   2        3.04        3.34      8.63 o 
  -7  23   2        0.58       -5.84      8.17 o 
  -6  23   2       26.83       29.55      9.05 o 
  -5  23   2        0.00       -3.06      7.43 o 
  -4  23   2       31.48       19.70      7.00 o 
  -3  23   2       21.11       10.70      8.39 o 
  -2  23   2       17.86       24.86      6.39 o 
  -1  23   2        5.01        8.27      5.24 o 
   0  23   2        7.03        3.12      5.26 o 
   1  23   2      204.45      198.08      8.54 o 
   2  23   2       23.83       11.71      5.39 o 
   3  23   2        0.46       -5.18      5.18 o 
   4  23   2        0.11       -5.21      5.21 o 
   5  23   2      111.60      126.94      9.24 o 
   6  23   2      111.44      111.60      9.11 o 
   7  23   2        0.20       -9.10      9.10 o 
   8  23   2       13.24       -4.66      7.31 o 
   9  23   2       34.62       23.76      8.78 o 
  10  23   2        2.93        4.75      9.14 o 
 -10  24   2       11.85       17.39     10.64 o 
  -9  24   2       77.10       75.80     18.14 o 
  -8  24   2       10.38       12.38      9.38 o 
  -7  24   2        0.41       -3.37      8.78 o 
  -6  24   2        3.58       -8.09      8.09 o 
  -5  24   2       19.17       15.15     11.42 o 
  -4  24   2      135.83      146.98     11.14 o 
  -3  24   2        3.47        3.71      6.70 o 
  -2  24   2        6.65        6.30      6.85 o 
  -1  24   2       24.40       23.40      5.88 o 
   0  24   2      194.24      188.78      8.70 o 
   1  24   2        5.78        5.18      5.55 o 
   2  24   2       84.26       78.99      6.92 o 
   3  24   2        2.67       -5.81      5.81 o 
   4  24   2       42.65       38.32      6.99 o 
   5  24   2        0.13       -4.49      6.62 o 
   6  24   2       18.17       22.93      7.65 o 
   7  24   2       14.29       -7.19      7.19 o 
   8  24   2        0.71       -1.40      7.81 o 
   9  24   2        0.29        9.81      9.03 o 
  -9  25   2        3.60       -5.83     14.96 o 
  -8  25   2        4.75       -6.12      9.13 o 
  -7  25   2        5.13        5.60      8.96 o 
  -6  25   2       62.71       66.55     15.12 o 
  -5  25   2      110.67      139.00     17.22 o 
  -4  25   2        0.69        3.02      8.03 o 
  -3  25   2        1.75        1.69      7.81 o 
  -2  25   2       15.12       23.46      7.31 o 
  -1  25   2       18.52       19.78      6.50 o 
   0  25   2        0.93        9.11      6.28 o 
   1  25   2        0.01       -0.50      5.99 o 
   2  25   2       52.97       77.24      7.68 o 
   3  25   2       66.30       74.37      7.84 o 
   4  25   2       23.36       20.05      6.78 o 
   5  25   2        0.96       -4.46      6.99 o 
   6  25   2       28.64       19.88      7.78 o 
   7  25   2       12.87        2.41      7.77 o 
   8  25   2        0.01        0.28      8.47 o 
   9  25   2        1.61       -8.51      8.51 o 
  -9  26   2        4.56       -0.76      9.87 o 
  -8  26   2       18.73       27.90     10.64 o 
  -7  26   2        1.40        5.50      9.37 o 
  -6  26   2        1.46        3.00      8.68 o 
  -5  26   2        5.86        9.96      9.02 o 
  -4  26   2       46.45       43.15      9.64 o 
  -3  26   2       62.16       84.50     10.07 o 
  -2  26   2       69.63       62.64      8.48 o 
  -1  26   2        9.88        1.59      6.41 o 
   0  26   2      109.89      126.45      8.89 o 
   1  26   2       37.62       45.64      7.26 o 
   2  26   2       56.75       67.11      7.80 o 
   3  26   2       12.01       -6.01      6.30 o 
   4  26   2       70.89      101.24      8.65 o 
   5  26   2       30.22       43.67      8.42 o 
   6  26   2       39.76       47.21      8.80 o 
   7  26   2        0.44        5.36      8.33 o 
   8  26   2        3.82       -1.63      8.66 o 
  -8  27   2        0.19       -2.84     10.31 o 
  -7  27   2       58.02       82.45     13.21 o 
  -6  27   2        5.43       12.07     10.40 o 
  -5  27   2        3.77       -2.59      8.93 o 
  -4  27   2       39.77       42.14      9.75 o 
  -3  27   2        4.61        2.32      8.75 o 
  -2  27   2       10.73        9.74      7.34 o 
  -1  27   2       11.11       13.88      7.50 o 
   0  27   2        1.99       -5.32      8.36 o 
   1  27   2       13.10       -1.94      7.49 o 
   2  27   2        1.23       -5.56      6.36 o 
   3  27   2       27.16       30.64      7.23 o 
   4  27   2       23.38       19.67      7.27 o 
   5  27   2       36.91       54.07      8.98 o 
   6  27   2        0.19       -0.65      8.29 o 
   7  27   2        2.42        3.26      9.06 o 
   8  27   2       33.36       51.47     10.41 o 
  -7  28   2        4.79       14.03     10.46 o 
  -6  28   2       10.24       17.11     10.28 o 
  -5  28   2        6.98       25.52      9.77 o 
  -4  28   2       46.44       53.91     10.34 o 
  -3  28   2        1.61        4.64      8.65 o 
  -2  28   2       63.00       90.68     15.46 o 
  -1  28   2        2.91       -0.03      8.38 o 
   0  28   2       38.84       33.47      8.25 o 
   1  28   2        4.08       -5.89      7.08 o 
   2  28   2       61.54       63.34      8.74 o 
   3  28   2        0.21      -10.00     12.26 o 
   4  28   2       15.05        8.81      8.58 o 
   5  28   2        0.00       -5.17      8.35 o 
   6  28   2        5.53        7.99      9.40 o 
   7  28   2        3.08       -7.82      8.81 o 
  -6  29   2        3.76       -1.12      9.95 o 
  -5  29   2        1.43        2.90      9.59 o 
  -4  29   2        1.39        8.14      9.27 o 
  -3  29   2        4.37        5.01      9.09 o 
  -2  29   2        6.10       17.02      9.02 o 
  -1  29   2        7.40       23.78      9.20 o 
   0  29   2        6.03       -8.29      8.33 o 
   1  29   2        3.34        5.72      8.56 o 
   2  29   2        2.46       15.30      8.78 o 
   3  29   2        6.54       -1.89      8.50 o 
   4  29   2        1.33       -4.65      8.71 o 
   5  29   2       63.79       61.11     14.20 o 
   6  29   2        0.18       -8.63      8.63 o 
  -5  30   2        0.01        8.82      9.76 o 
  -4  30   2       11.49       15.32      9.55 o 
  -3  30   2       10.35       17.61      9.99 o 
  -2  30   2       14.06       14.16      9.12 o 
  -1  30   2        3.30       11.27      9.17 o 
   0  30   2       15.67       17.75     10.13 o 
   1  30   2        0.00       -5.64      8.47 o 
   2  30   2       32.46       33.16      9.77 o 
   3  30   2        0.02       -5.14      8.70 o 
   4  30   2        9.16        6.05      9.25 o 
   5  30   2        0.72        8.24      9.24 o 
  -4  31   2        1.00       -4.83      9.52 o 
  -3  31   2        9.04       19.65     10.32 o 
  -2  31   2        5.10        7.42     12.97 o 
  -1  31   2        2.82        4.81      9.33 o 
   0  31   2        6.18       -0.46      9.02 o 
   1  31   2       18.89       29.67     11.10 o 
   2  31   2       14.05       23.94      9.86 o 
   3  31   2       32.54       40.47     11.08 o 
  -1  32   2        0.29       -1.44      9.55 o 
   0  32   2       12.03        1.01      9.42 o 
   1  32   2        0.31       -6.67     12.93 o 
 -15   1   3       10.36       17.23     10.07 o 
 -14   1   3       27.93       15.76      9.32 o 
 -13   1   3       57.39       51.15      9.92 o 
 -12   1   3       81.02      114.17     12.76 o 
 -11   1   3       61.77       68.68     12.56 o 
 -10   1   3       25.16       21.72      7.01 o 
  -9   1   3        3.06        0.10      4.87 o 
  -8   1   3        0.01        1.18      3.47 o 
  -7   1   3      123.39      145.66      5.14 o 
  -6   1   3       13.79        5.29      2.11 o 
  -5   1   3       22.42       17.07      1.94 o 
  -4   1   3      166.94      133.78      2.82 o 
  -3   1   3      335.98      308.37      4.00 o 
  -2   1   3    14357.46    14921.90    139.23 o 
  -1   1   3     6124.97     5652.71    121.76 o 
   0   1   3     2001.40     2161.78     50.62 o 
   1   1   3     4951.68     4703.26    102.64 o 
   2   1   3     1693.80     1589.20     29.90 o 
   3   1   3     1382.87     1386.73     18.00 o 
   4   1   3     1730.28     1766.47     23.05 o 
   5   1   3     2182.87     2099.68     27.45 o 
   6   1   3        1.87        2.35      1.86 o 
   7   1   3      134.09      119.91      3.92 o 
   8   1   3      593.72      633.24      9.44 o 
   9   1   3        0.01       -3.23      3.23 o 
  10   1   3      310.56      295.94      9.29 o 
  11   1   3        1.85        1.85      4.87 o 
  12   1   3       34.39       39.06      6.07 o 
  13   1   3        4.31       -5.86      5.86 o 
  14   1   3       15.72       19.40      9.23 o 
 -15   2   3       26.81       43.18     10.67 o 
 -14   2   3       11.20        6.35      9.29 o 
 -13   2   3       47.89       51.40     11.85 o 
 -12   2   3       92.50      113.37     11.20 o 
 -11   2   3       31.43       32.46      7.65 o 
 -10   2   3        1.95       -2.04      5.76 o 
  -9   2   3      584.89      532.80     12.68 o 
  -8   2   3      230.17      221.63      9.38 o 
  -7   2   3      870.39      823.43     10.01 o 
  -6   2   3        5.70       11.96      2.13 o 
  -5   2   3      124.24      135.59      3.38 o 
  -4   2   3      163.22      174.99      3.32 o 
  -3   2   3     7539.80     7693.81     57.69 o 
  -2   2   3      271.44      333.26     11.40 o 
  -1   2   3       95.70      171.52     10.51 o 
   0   2   3      995.69      988.16     27.09 o 
   1   2   3      230.65      216.22     11.75 o 
   2   2   3        7.82        7.42      3.23 o 
   3   2   3     5547.48     5499.05     64.31 o 
   4   2   3     1512.18     1570.44     20.87 o 
   5   2   3       33.64       38.74      4.40 o 
   6   2   3       81.20       70.59      2.69 o 
   7   2   3        6.79        2.24      2.46 o 
   8   2   3       64.25       75.45      4.02 o 
   9   2   3      110.67      136.27      5.16 o 
  10   2   3       27.49       18.41      5.05 o 
  11   2   3      130.88      162.66      8.26 o 
  12   2   3        1.76       -5.20      5.20 o 
  13   2   3        2.91       -6.26      6.26 o 
  14   2   3        5.07       10.02      7.65 o 
 -15   3   3        0.17        6.47     10.00 o 
 -14   3   3       59.08       59.03     12.85 o 
 -13   3   3       12.96       12.70     10.59 o 
 -12   3   3       38.82       48.46      8.61 o 
 -11   3   3      197.43      172.76      9.32 o 
 -10   3   3      102.83      111.71      8.92 o 
  -9   3   3      117.85      101.64      6.97 o 
  -8   3   3      444.12      466.70      9.93 o 
  -7   3   3      131.50      134.03      4.47 o 
  -6   3   3      210.19      231.00      4.87 o 
  -5   3   3      243.50      271.56      6.43 o 
  -4   3   3     4009.82     3858.10     30.98 o 
  -3   3   3       46.59       49.08      2.33 o 
  -2   3   3       58.12       45.08      2.43 o 
  -1   3   3      179.92      259.59      6.00 o 
   0   3   3      416.66      403.30      8.10 o 
   1   3   3     8272.25     8349.74    119.96 o 
   2   3   3       98.56       80.30      7.45 o 
   3   3   3     5183.44     5424.90     63.60 o 
   4   3   3      977.29     1042.11     16.24 o 
   5   3   3       86.37      111.02      3.74 o 
   6   3   3       33.85       77.92      3.22 o 
   7   3   3      269.30      286.56      5.77 o 
   8   3   3      136.92      128.45      4.92 o 
   9   3   3       15.73        6.76      3.23 o 
  10   3   3        1.99       -3.32      4.50 o 
  11   3   3       58.16       57.56      6.18 o 
  12   3   3       22.29       10.08      5.81 o 
  13   3   3        9.49        9.93      6.51 o 
  14   3   3        0.47        3.64      7.65 o 
 -15   4   3       24.53        6.65     11.74 o 
 -14   4   3        8.74       13.21     11.03 o 
 -13   4   3      168.16      155.45     12.19 o 
 -12   4   3       13.68       26.01      8.16 o 
 -11   4   3       10.26        0.74      6.88 o 
 -10   4   3      267.17      317.07     11.93 o 
  -9   4   3      718.19      717.88     12.28 o 
  -8   4   3        3.04        8.71      2.77 o 
  -7   4   3      176.05      163.09      4.67 o 
  -6   4   3       58.16       43.12      2.91 o 
  -5   4   3     1503.07     1566.22     15.12 o 
  -4   4   3      564.94      677.25      7.71 o 
  -3   4   3      237.58      270.53      4.10 o 
  -2   4   3     6082.36     6188.92     61.31 o 
  -1   4   3       67.98      119.47      4.23 o 
   0   4   3     1486.50     1589.74     21.34 o 
   1   4   3     2703.65     2805.63     41.02 o 
   2   4   3     1136.40     1152.60     22.01 o 
   3   4   3       43.22       52.95      3.35 o 
   4   4   3     1145.04     1173.56     17.99 o 
   5   4   3      382.54      396.85      7.06 o 
   6   4   3      117.46      110.63      3.74 o 
   7   4   3     1071.72     1025.73     13.19 o 
   8   4   3      439.87      419.95      7.91 o 
   9   4   3       68.64       65.62      4.37 o 
  10   4   3        9.90       -4.22      4.52 o 
  11   4   3       79.67       75.20      8.95 o 
  12   4   3       16.55       16.71      5.95 o 
  13   4   3      103.52      114.32     11.33 o 
  14   4   3       18.35       18.01     11.16 o 
 -15   5   3        0.49       14.53     14.26 o 
 -14   5   3       48.94       81.41     10.75 o 
 -13   5   3       24.34       14.75      8.96 o 
 -12   5   3      110.37      107.68     10.72 o 
 -11   5   3       24.46       43.64      7.76 o 
 -10   5   3      248.28      257.56     10.97 o 
  -9   5   3       75.79      106.43      5.87 o 
  -8   5   3        0.58       -1.21      2.75 o 
  -7   5   3      900.68      913.92     10.97 o 
  -6   5   3      207.04      196.41      5.22 o 
  -5   5   3       96.03       81.10      3.23 o 
  -4   5   3     1852.24     2016.27     18.22 o 
  -3   5   3      210.58      144.35      2.92 o 
  -2   5   3     9796.69     9599.31     87.89 o 
  -1   5   3      956.71     1236.39     15.44 o 
   0   5   3      109.26      142.73      6.08 o 
   1   5   3       50.75       47.43      3.32 o 
   2   5   3     1357.17     1374.31     23.17 o 
   3   5   3      319.91      311.80      6.49 o 
   4   5   3      555.45      531.93      8.04 o 
   5   5   3       75.48       79.55      3.61 o 
   6   5   3      746.33      741.82     10.24 o 
   7   5   3      528.18      510.99      8.07 o 
   8   5   3       52.55       58.39      3.85 o 
   9   5   3        3.50       13.05      3.63 o 
  10   5   3       15.83        2.10      4.79 o 
  11   5   3        3.44        7.96      5.16 o 
  12   5   3       13.80        4.02      5.82 o 
  13   5   3       30.97       22.72      7.28 o 
  14   5   3       29.81       33.30      8.05 o 
 -15   6   3        5.76        3.70     12.31 o 
 -14   6   3        4.31       31.49      9.84 o 
 -13   6   3       52.87       85.77     10.45 o 
 -12   6   3       37.55        5.80      8.25 o 
 -11   6   3       10.51        1.33      6.87 o 
 -10   6   3       12.66       15.55      6.73 o 
  -9   6   3     1669.14     1577.85     21.20 o 
  -8   6   3        6.50        4.66      2.93 o 
  -7   6   3        8.90       20.19      3.34 o 
  -6   6   3      463.63      471.52      7.55 o 
  -5   6   3       33.49       42.81      2.96 o 
  -4   6   3     3410.55     3678.24     31.10 o 
  -3   6   3       99.48      161.95      3.47 o 
  -2   6   3      451.76      419.66      5.25 o 
  -1   6   3     6707.61     6654.17     65.14 o 
   0   6   3     3071.06     2894.15     37.65 o 
   1   6   3      791.45      716.67     10.87 o 
   2   6   3       23.01       37.45      3.00 o 
   3   6   3      749.81      817.71     10.01 o 
   4   6   3       30.71       39.17      3.01 o 
   5   6   3      661.62      749.73     14.52 o 
   6   6   3      144.44      179.15      4.90 o 
   7   6   3      308.03      327.32      6.52 o 
   8   6   3        7.59       29.90      3.58 o 
   9   6   3       86.87       80.11      7.85 o 
  10   6   3       19.57        2.46      4.73 o 
  11   6   3       91.94       97.77      6.92 o 
  12   6   3       43.22       39.65      8.22 o 
  13   6   3       28.47       20.58      7.23 o 
  14   6   3        0.00        2.50      7.87 o 
 -14   7   3       73.64       90.01     11.49 o 
 -13   7   3        0.00       14.18      8.85 o 
 -12   7   3       98.16       93.23     10.57 o 
 -11   7   3        0.01       -6.67      6.67 o 
 -10   7   3      276.96      297.08     11.88 o 
  -9   7   3       87.63      110.92      7.10 o 
  -8   7   3      431.60      432.03      9.55 o 
  -7   7   3       75.29       94.08      4.24 o 
  -6   7   3      846.05      812.56     10.56 o 
  -5   7   3     2804.15     2828.02     27.68 o 
  -4   7   3      297.58      344.00      5.46 o 
  -3   7   3      565.38      484.95      6.91 o 
  -2   7   3       87.74       98.70      2.77 o 
  -1   7   3      524.95      587.77      7.78 o 
   0   7   3     1930.86     2156.36     24.01 o 
   1   7   3     2251.48     2455.40     28.96 o 
   2   7   3     1257.63     1343.27     17.01 o 
   3   7   3      610.00      687.78      9.51 o 
   4   7   3      636.63      681.33     10.92 o 
   5   7   3      202.53      156.95      7.85 o 
   6   7   3      265.20      244.60      5.72 o 
   7   7   3        4.70       -1.48      2.92 o 
   8   7   3     1639.73     1556.51     18.35 o 
   9   7   3      154.03      146.31      6.06 o 
  10   7   3        0.01       -5.29      5.29 o 
  11   7   3        0.04       -5.34      5.34 o 
  12   7   3       47.47       36.97      6.89 o 
  13   7   3        1.89       -6.05      6.05 o 
  14   7   3       68.31       90.10      9.35 o 
 -14   8   3        0.42        5.93     11.18 o 
 -13   8   3       51.24       52.65     10.18 o 
 -12   8   3       17.49       28.85      9.10 o 
 -11   8   3       96.76      129.89      9.61 o 
 -10   8   3       10.39        6.11      6.72 o 
  -9   8   3        0.27        6.47      5.03 o 
  -8   8   3      125.16      149.39      6.26 o 
  -7   8   3      645.27      611.91     10.34 o 
  -6   8   3        0.03        3.34      2.71 o 
  -5   8   3      887.84      826.76     13.64 o 
  -4   8   3     1242.99     1120.96     11.65 o 
  -3   8   3       33.52       47.32      2.42 o 
  -2   8   3      505.77      602.73      7.58 o 
  -1   8   3     1853.02     1990.61     20.08 o 
   0   8   3      206.36      198.02      5.24 o 
   1   8   3       83.21       88.25      3.38 o 
   2   8   3     2160.14     2520.92     30.37 o 
   3   8   3       14.47       38.08      2.75 o 
   4   8   3       25.38       40.02      3.45 o 
   5   8   3      783.32      818.35     12.45 o 
   6   8   3      164.25      201.43      5.02 o 
   7   8   3      476.88      500.57      8.77 o 
   8   8   3       29.92       30.91      3.92 o 
   9   8   3      177.55      179.62      6.55 o 
  10   8   3       23.59       21.89      5.22 o 
  11   8   3      118.34      128.99      7.57 o 
  12   8   3       10.99       12.42      6.39 o 
  13   8   3       40.73       33.10      9.15 o 
  14   8   3       20.11       29.69     12.31 o 
 -14   9   3       36.30       53.14     11.08 o 
 -13   9   3        5.89       20.56      9.12 o 
 -12   9   3        9.23        9.08      8.41 o 
 -11   9   3        0.01       -6.95      7.67 o 
 -10   9   3       29.13       12.84      7.04 o 
  -9   9   3       33.48       25.37      5.88 o 
  -8   9   3       23.38       36.24      6.61 o 
  -7   9   3      167.17      153.29      5.48 o 
  -6   9   3      215.48      224.29      5.54 o 
  -5   9   3      851.26      854.62     11.77 o 
  -4   9   3     2003.65     1990.64     19.42 o 
  -3   9   3       35.47       34.31      2.53 o 
  -2   9   3      187.08      196.08      3.86 o 
  -1   9   3     2077.29     1839.79     20.25 o 
   0   9   3     1193.69     1241.33     13.48 o 
   1   9   3     1286.51     1361.08     18.06 o 
   2   9   3      406.81      306.31      6.50 o 
   3   9   3      203.47      223.26      5.44 o 
   4   9   3     5384.48     5326.02     62.40 o 
   5   9   3      452.44      424.04      8.30 o 
   6   9   3      404.67      389.48      6.94 o 
   7   9   3        1.46        5.85      3.09 o 
   8   9   3      326.38      307.63      7.66 o 
   9   9   3      158.44      153.05      6.83 o 
  10   9   3        1.54       -2.96      4.77 o 
  11   9   3      210.39      227.29      9.79 o 
  12   9   3       72.41       81.73      7.87 o 
  13   9   3        0.08        1.23      6.40 o 
  14   9   3       11.14       11.04     12.58 o 
 -14  10   3        0.31        3.54      9.51 o 
 -13  10   3       16.34       12.93      9.24 o 
 -12  10   3        1.92       -0.02      8.60 o 
 -11  10   3       84.46      103.46     10.25 o 
 -10  10   3        0.70       11.63      7.00 o 
  -9  10   3      130.78      142.25      7.99 o 
  -8  10   3       56.60       66.63      6.56 o 
  -7  10   3      217.08      175.00      6.21 o 
  -6  10   3      202.00      226.63      5.87 o 
  -5  10   3      244.64      250.20      6.19 o 
  -4  10   3     1824.02     1769.51     17.84 o 
  -3  10   3        2.58       16.41      2.33 o 
  -2  10   3       16.41       17.27      1.93 o 
  -1  10   3       80.14       99.24      3.68 o 
   0  10   3     2063.32     2255.70     24.41 o 
   1  10   3      383.02      469.01      8.64 o 
   2  10   3       57.08       66.89      3.39 o 
   3  10   3     1258.07     1420.94     20.71 o 
   4  10   3        9.75       18.60      3.43 o 
   5  10   3        1.50        7.81      2.55 o 
   6  10   3       31.42       34.54      3.52 o 
   7  10   3       47.74       24.12      3.93 o 
   8  10   3        8.02        4.35      4.28 o 
   9  10   3      175.45      193.42      7.84 o 
  10  10   3        0.11       -3.63      5.04 o 
  11  10   3       36.82       40.66      6.99 o 
  12  10   3       23.93       24.86      6.55 o 
  13  10   3       11.55       17.73      9.05 o 
 -14  11   3       14.51       21.22     10.05 o 
 -13  11   3       10.60        5.17      8.94 o 
 -12  11   3       27.49       26.37      9.16 o 
 -11  11   3       22.81       15.05      8.33 o 
 -10  11   3      214.17      232.30     11.24 o 
  -9  11   3       43.70       71.59      8.13 o 
  -8  11   3      202.92      206.19      8.98 o 
  -7  11   3        7.18        7.29      4.00 o 
  -6  11   3      134.89      134.01      5.54 o 
  -5  11   3       60.23       86.60      3.99 o 
  -4  11   3        6.36       16.21      2.46 o 
  -3  11   3      517.38      511.78      7.10 o 
  -2  11   3      340.12      344.47      5.20 o 
  -1  11   3      959.79     1079.19     10.93 o 
   0  11   3       72.57       87.62      4.21 o 
   1  11   3      115.15       80.42      4.61 o 
   2  11   3      186.46      230.19      5.95 o 
   3  11   3      265.40      308.10     10.20 o 
   4  11   3      168.49      150.00      5.09 o 
   5  11   3        5.38       -1.60      2.21 o 
   6  11   3      168.61      168.25      7.99 o 
   7  11   3      319.50      334.07      7.86 o 
   8  11   3      447.38      437.18     10.27 o 
   9  11   3      293.43      306.60     11.76 o 
  10  11   3        0.01       -0.59      5.09 o 
  11  11   3        0.02        5.62      5.87 o 
  12  11   3        8.08        8.96      6.18 o 
  13  11   3        0.60        5.22      6.64 o 
 -14  12   3        0.59       10.53      9.70 o 
 -13  12   3        0.12        6.55      9.13 o 
 -12  12   3       41.94       28.51      9.45 o 
 -11  12   3        0.58        7.38      8.36 o 
 -10  12   3       72.27       64.53      8.25 o 
  -9  12   3      934.65      912.58     20.17 o 
  -8  12   3      158.54      146.93      9.38 o 
  -7  12   3      243.53      246.71      8.31 o 
  -6  12   3       34.10       40.93      3.81 o 
  -5  12   3        0.20       -2.54      2.84 o 
  -4  12   3      893.05      831.02     17.36 o 
  -3  12   3      671.01      711.00      8.87 o 
  -2  12   3      249.15      266.58      5.12 o 
  -1  12   3     1410.72     1504.38     14.51 o 
   0  12   3      262.51      222.85      4.67 o 
   1  12   3      422.96      375.15      6.25 o 
   2  12   3      206.76      203.94      5.03 o 
   3  12   3      921.46     1027.36     13.43 o 
   4  12   3       36.71       46.44      4.46 o 
   5  12   3      678.73      575.06      9.89 o 
   6  12   3       14.69       21.92      4.10 o 
   7  12   3        6.93       12.32      3.77 o 
   8  12   3        1.73        4.48      4.95 o 
   9  12   3      180.11      192.84      7.85 o 
  10  12   3        3.41       -5.08      5.08 o 
  11  12   3       24.49       29.81      6.57 o 
  12  12   3       17.16       27.23      6.60 o 
  13  12   3        4.25        3.10      9.77 o 
 -14  13   3        0.63        2.46      9.86 o 
 -13  13   3        0.20        5.23      9.26 o 
 -12  13   3       33.42       11.16      9.00 o 
 -11  13   3      223.34      183.77     12.55 o 
 -10  13   3       92.47       79.74      9.80 o 
  -9  13   3        0.09       -1.44      6.67 o 
  -8  13   3       66.86       66.31      7.74 o 
  -7  13   3       66.79       56.44      6.26 o 
  -6  13   3        0.07       -0.46      3.67 o 
  -5  13   3      195.14      191.27      5.55 o 
  -4  13   3      357.92      356.65      9.13 o 
  -3  13   3      253.94      245.79      5.34 o 
  -2  13   3       73.75       61.66      4.39 o 
  -1  13   3       39.35       44.50      2.64 o 
   0  13   3        2.41        1.10      2.20 o 
   1  13   3        8.46        6.88      2.19 o 
   2  13   3      664.84      678.50     11.57 o 
   3  13   3      435.28      480.03      7.26 o 
   4  13   3      376.07      373.10      6.83 o 
   5  13   3      481.93      491.09      8.76 o 
   6  13   3       36.72       67.49      4.67 o 
   7  13   3      201.40      176.98      6.63 o 
   8  13   3      178.40      196.12      7.65 o 
   9  13   3       14.68       19.06      5.06 o 
  10  13   3        0.58       -2.40      5.23 o 
  11  13   3        0.75       -2.20      7.33 o 
  12  13   3        2.49        2.42      7.53 o 
  13  13   3        2.49        4.67     10.08 o 
 -13  14   3        0.13       -3.60      9.39 o 
 -12  14   3       17.74       29.20      9.64 o 
 -11  14   3       49.20       40.43      9.43 o 
 -10  14   3       17.84       15.44      8.46 o 
  -9  14   3       15.93        5.99      6.87 o 
  -8  14   3        6.55       -6.07      6.07 o 
  -7  14   3       10.22       11.96      5.75 o 
  -6  14   3       74.00       76.57      5.35 o 
  -5  14   3      119.33      101.17      5.92 o 
  -4  14   3      254.00      261.24      7.03 o 
  -3  14   3      394.70      421.41      7.04 o 
  -2  14   3       95.52       98.40      3.89 o 
  -1  14   3       72.35       89.30      3.63 o 
   0  14   3      300.61      262.54      5.56 o 
   1  14   3      186.38      204.04      4.99 o 
   2  14   3       37.19       46.12      3.12 o 
   3  14   3        6.33        3.97      2.54 o 
   4  14   3      237.27      245.93      7.09 o 
   5  14   3      626.06      646.32     10.62 o 
   6  14   3       66.50       65.96      4.89 o 
   7  14   3       53.59       41.89      4.56 o 
   8  14   3       59.96       75.39      7.58 o 
   9  14   3       21.94       27.32      5.36 o 
  10  14   3        0.01       -4.54      5.36 o 
  11  14   3        0.01       -5.65      6.04 o 
  12  14   3        3.87       -4.74      8.80 o 
  13  14   3        1.79       -1.12     11.20 o 
 -13  15   3       20.12       21.05     16.14 o 
 -12  15   3        0.17       -0.97      8.94 o 
 -11  15   3        8.45        4.06      8.68 o 
 -10  15   3       23.94       22.12      8.89 o 
  -9  15   3       11.40       14.25      7.92 o 
  -8  15   3        0.17        0.61      6.38 o 
  -7  15   3      273.28      276.97     11.16 o 
  -6  15   3      283.97      296.70     10.53 o 
  -5  15   3      462.52      469.93     19.35 o 
  -4  15   3      628.03      612.88     10.66 o 
  -3  15   3       66.19       76.34      3.85 o 
  -2  15   3      165.41      173.49      4.79 o 
  -1  15   3        0.78        1.66      2.47 o 
   0  15   3       89.74       97.20      4.23 o 
   1  15   3     1362.65     1292.18     14.74 o 
   2  15   3       57.69       70.06      3.50 o 
   3  15   3      277.37      314.56      6.41 o 
   4  15   3      794.29      721.38     10.28 o 
   5  15   3       76.82       73.74      4.96 o 
   6  15   3      114.52      126.62      5.81 o 
   7  15   3        2.47       -4.53      4.53 o 
   8  15   3       32.93       31.75      5.60 o 
   9  15   3      177.02      186.52      8.29 o 
  10  15   3        9.03       23.90      6.57 o 
  11  15   3        7.09        7.38      6.46 o 
  12  15   3        0.00       -9.09      9.09 o 
 -13  16   3        0.03       -9.16      9.16 o 
 -12  16   3        0.90       -8.75      8.75 o 
 -11  16   3        0.01        4.83      8.84 o 
 -10  16   3       72.17       83.73     10.28 o 
  -9  16   3        2.33        5.02      7.73 o 
  -8  16   3       52.64       40.97      7.48 o 
  -7  16   3      118.83      108.01      8.44 o 
  -6  16   3      233.75      194.61      9.23 o 
  -5  16   3       60.23       77.76      7.11 o 
  -4  16   3      221.48      230.46      7.89 o 
  -3  16   3      193.43      192.61      5.69 o 
  -2  16   3       83.72       87.42      4.35 o 
  -1  16   3      227.26      256.68      5.98 o 
   0  16   3       91.09      100.30      4.80 o 
   1  16   3      570.12      541.76      9.01 o 
   2  16   3      387.38      380.60      6.92 o 
   3  16   3       83.56       72.58      4.28 o 
   4  16   3        5.05        2.29      3.28 o 
   5  16   3       86.58      106.33      5.99 o 
   6  16   3      353.65      327.96      8.64 o 
   7  16   3       45.22       44.78      5.64 o 
   8  16   3       47.32       36.53      6.05 o 
   9  16   3       59.43       84.99      6.63 o 
  10  16   3       24.01       31.77      6.83 o 
  11  16   3       36.28       31.31      8.46 o 
  12  16   3        0.04        5.78     10.18 o 
 -13  17   3        8.04        6.68     20.93 o 
 -12  17   3        5.34       -2.55      9.56 o 
 -11  17   3        2.74        9.55      8.64 o 
 -10  17   3       50.06       54.70      9.78 o 
  -9  17   3        2.36        6.28      7.90 o 
  -8  17   3       68.51       88.49      8.48 o 
  -7  17   3       39.40       23.59     11.55 o 
  -6  17   3       81.11       82.99      8.76 o 
  -5  17   3      112.53      102.25      7.85 o 
  -4  17   3        6.66        6.99      4.11 o 
  -3  17   3      365.24      358.50      8.29 o 
  -2  17   3      233.54      227.34      5.88 o 
  -1  17   3      377.13      350.78      7.10 o 
   0  17   3      594.72      583.85     11.02 o 
   1  17   3       36.99       46.33      4.02 o 
   2  17   3       74.35       97.12      4.30 o 
   3  17   3       22.57       22.67      4.40 o 
   4  17   3      247.45      235.49      7.48 o 
   5  17   3      195.29      179.20      7.18 o 
   6  17   3      135.25      149.91      9.57 o 
   7  17   3        8.35        7.94      6.87 o 
   8  17   3       32.65       39.27      6.12 o 
   9  17   3        0.17       10.55      5.47 o 
  10  17   3      145.47      180.52      9.81 o 
  11  17   3        1.17       -4.98      9.70 o 
  12  17   3       14.33        7.72     13.08 o 
 -12  18   3        0.83        3.85      9.79 o 
 -11  18   3       40.57       35.49      9.93 o 
 -10  18   3       15.74        8.00      8.63 o 
  -9  18   3       23.60       27.06      8.70 o 
  -8  18   3        1.13        7.54      7.84 o 
  -7  18   3       35.61       35.33      7.26 o 
  -6  18   3      194.24      173.40     10.75 o 
  -5  18   3      147.67      156.98     11.51 o 
  -4  18   3        7.72       13.70      5.57 o 
  -3  18   3       18.19       20.30      3.96 o 
  -2  18   3      659.03      666.57     11.82 o 
  -1  18   3      822.61      828.91     11.85 o 
   0  18   3      104.27       98.97      5.91 o 
   1  18   3      635.00      601.90     11.05 o 
   2  18   3       22.45       17.47      3.67 o 
   3  18   3      453.45      452.29     10.05 o 
   4  18   3      397.63      407.64      9.81 o 
   5  18   3        0.34       -2.21      4.75 o 
   6  18   3        1.19       -1.67      4.66 o 
   7  18   3      104.81      112.31      7.32 o 
   8  18   3        8.81        5.51      5.60 o 
   9  18   3       36.05       47.91      9.35 o 
  10  18   3       27.85       44.51      7.52 o 
  11  18   3        2.90        0.42     10.08 o 
  12  18   3        6.44      -11.79     11.79 o 
 -12  19   3       16.38       11.57     10.28 o 
 -11  19   3        3.05       -0.58      8.95 o 
 -10  19   3        0.53        0.92      8.39 o 
  -9  19   3       20.42       14.83      9.03 o 
  -8  19   3       63.51       54.25     15.77 o 
  -7  19   3       94.80       86.59      9.37 o 
  -6  19   3       36.41       23.74      7.72 o 
  -5  19   3      116.62      131.79      8.63 o 
  -4  19   3     1159.20     1084.97     21.04 o 
  -3  19   3       25.47       29.40      5.86 o 
  -2  19   3        8.15       11.54      4.42 o 
  -1  19   3        0.54       15.44      4.38 o 
   0  19   3      299.36      298.58      8.28 o 
   1  19   3      468.89      475.29      9.89 o 
   2  19   3      335.06      319.28      8.46 o 
   3  19   3      200.48      224.82      7.65 o 
   4  19   3       20.10       12.35      5.00 o 
   5  19   3       68.23       52.52      5.87 o 
   6  19   3       74.29       79.44      6.43 o 
   7  19   3       53.79       51.68      6.47 o 
   8  19   3      143.36      156.23      8.55 o 
   9  19   3       13.46        9.28      6.93 o 
  10  19   3        0.57        0.16      7.39 o 
  11  19   3        1.94        3.01     10.40 o 
 -11  20   3       33.33       27.85     10.29 o 
 -10  20   3        0.00       -9.90      9.90 o 
  -9  20   3       21.92       35.00      9.36 o 
  -8  20   3       33.99       35.13      8.79 o 
  -7  20   3       13.53       18.97      8.08 o 
  -6  20   3       21.58        5.78      7.60 o 
  -5  20   3       36.99       52.53      7.24 o 
  -4  20   3        1.43       10.79      6.21 o 
  -3  20   3      167.17      135.64     12.77 o 
  -2  20   3      381.94      382.55     11.20 o 
  -1  20   3      165.82      177.91      8.20 o 
   0  20   3        2.27        5.86      5.20 o 
   1  20   3       11.79       26.54      5.00 o 
   2  20   3       21.41       19.64      4.84 o 
   3  20   3       30.78       28.30      5.33 o 
   4  20   3       15.97       13.63      5.14 o 
   5  20   3        5.74        7.15      5.05 o 
   6  20   3        0.29        3.99      5.30 o 
   7  20   3       29.27       16.00      5.83 o 
   8  20   3        2.11       -5.90      5.90 o 
   9  20   3        9.19       20.29      6.98 o 
  10  20   3       47.06       52.38     11.88 o 
  11  20   3       76.03       97.23     13.14 o 
 -11  21   3        0.04       -1.17      9.79 o 
 -10  21   3       55.37       57.83     10.95 o 
  -9  21   3        1.06       -4.22      8.60 o 
  -8  21   3       41.75       41.08      9.57 o 
  -7  21   3       38.30       61.08      9.14 o 
  -6  21   3       39.32       27.43      7.34 o 
  -5  21   3       11.08        7.03      6.44 o 
  -4  21   3      178.76      169.67      9.45 o 
  -3  21   3       28.56       34.81      6.31 o 
  -2  21   3      373.26      342.37     11.01 o 
  -1  21   3       55.68       73.33      6.75 o 
   0  21   3       98.15       87.82      6.87 o 
   1  21   3       21.33       18.52      6.02 o 
   2  21   3       12.62        3.04      4.80 o 
   3  21   3       20.08       19.58      5.09 o 
   4  21   3       31.34       41.70      5.90 o 
   5  21   3        0.13       -2.90      5.08 o 
   6  21   3       45.37       37.84      6.24 o 
   7  21   3        7.19       -2.91      5.63 o 
   8  21   3       10.10       12.01      6.79 o 
   9  21   3        7.98       14.00      8.14 o 
  10  21   3       27.78       45.27     14.90 o 
 -11  22   3       23.59       32.67     10.89 o 
 -10  22   3       44.98       47.11     12.57 o 
  -9  22   3       36.73       18.78      9.56 o 
  -8  22   3        0.75        1.05      8.41 o 
  -7  22   3       59.27       33.89      8.87 o 
  -6  22   3        4.30       -3.03      6.75 o 
  -5  22   3      151.42      150.60      9.57 o 
  -4  22   3      117.04      115.25      8.74 o 
  -3  22   3        0.93        6.39      5.69 o 
  -2  22   3       95.80      116.09      7.70 o 
  -1  22   3       26.40       19.29      5.93 o 
   0  22   3       28.83       21.44      5.46 o 
   1  22   3      902.48      830.75     15.46 o 
   2  22   3       91.87      130.67      7.94 o 
   3  22   3      118.58       92.72      6.63 o 
   4  22   3        2.05        0.74      5.17 o 
   5  22   3        1.08       -5.26      5.26 o 
   6  22   3       26.62       23.16      6.16 o 
   7  22   3       59.10       62.40      8.10 o 
   8  22   3       12.75        5.97      6.85 o 
   9  22   3        8.73        2.05      6.94 o 
  10  22   3       27.31       49.69     12.35 o 
 -10  23   3       13.18       27.60     10.50 o 
  -9  23   3       18.31       26.82      9.72 o 
  -8  23   3       19.09       -2.20      8.64 o 
  -7  23   3        9.22        2.19      8.22 o 
  -6  23   3       18.71       26.19      7.64 o 
  -5  23   3        0.32       -2.45      6.63 o 
  -4  23   3        0.00        1.78      6.39 o 
  -3  23   3        2.73       -5.88      5.88 o 
  -2  23   3      133.10      131.10      8.19 o 
  -1  23   3       26.87       27.33      6.28 o 
   0  23   3       14.24       17.42      5.48 o 
   1  23   3        1.66       12.82      5.34 o 
   2  23   3       16.98       19.82      5.40 o 
   3  23   3        2.81        0.20      5.00 o 
   4  23   3        6.33        2.61      7.94 o 
   5  23   3       32.61       42.73      6.65 o 
   6  23   3      124.64      127.50      8.35 o 
   7  23   3        0.36       -4.92      6.73 o 
   8  23   3        0.07       -7.82      7.82 o 
   9  23   3       24.96        2.91     10.68 o 
 -10  24   3       53.33       54.02     11.60 o 
  -9  24   3       18.72       16.50     17.27 o 
  -8  24   3       24.54       28.47      9.74 o 
  -7  24   3        5.45       -0.93      8.66 o 
  -6  24   3       18.09       25.83      8.72 o 
  -5  24   3       47.29       63.72      8.43 o 
  -4  24   3        0.18       -4.87      6.52 o 
  -3  24   3       66.85       81.24      7.67 o 
  -2  24   3       53.64       53.82      6.95 o 
  -1  24   3       11.99        4.22      5.91 o 
   0  24   3       11.85       24.37      5.75 o 
   1  24   3        0.27        7.70      5.33 o 
   2  24   3        0.92        1.65      5.15 o 
   3  24   3       34.60       32.97      5.88 o 
   4  24   3        1.53       -5.30      5.54 o 
   5  24   3        0.15       -2.64      6.10 o 
   6  24   3        1.47       14.47      7.15 o 
   7  24   3        3.71        7.23      7.30 o 
   8  24   3        0.34       -6.83      6.83 o 
   9  24   3       46.67       54.73     12.53 o 
  -9  25   3        0.43        7.04      9.80 o 
  -8  25   3        7.09       -8.93      8.93 o 
  -7  25   3        0.23        5.79      9.00 o 
  -6  25   3       53.07       59.76      9.93 o 
  -5  25   3        6.24       -6.93      6.93 o 
  -4  25   3       34.55       28.60      7.42 o 
  -3  25   3       11.31       12.34      6.96 o 
  -2  25   3        4.54        8.24      6.76 o 
  -1  25   3        0.55        0.49      5.41 o 
   0  25   3       58.32       56.88      6.51 o 
   1  25   3       16.76       10.76      5.67 o 
   2  25   3        1.61        6.58      5.47 o 
   3  25   3        5.22       -0.78      5.44 o 
   4  25   3        3.14        7.12      6.52 o 
   5  25   3        5.98       -6.93      6.93 o 
   6  25   3        1.52        4.07      6.97 o 
   7  25   3       13.00        5.86      7.60 o 
   8  25   3        2.31       -4.86     10.26 o 
  -8  26   3        8.72       -5.73      9.31 o 
  -7  26   3       24.17       21.81      9.68 o 
  -6  26   3        1.63        5.09      8.82 o 
  -5  26   3        2.57        4.56     10.29 o 
  -4  26   3        8.32        8.71      7.34 o 
  -3  26   3        3.15       -2.91      6.94 o 
  -2  26   3       15.63       23.40      7.39 o 
  -1  26   3        5.37        2.07      6.09 o 
   0  26   3        0.09        3.61      5.95 o 
   1  26   3       49.04       62.28      7.26 o 
   2  26   3        4.93        0.86      6.09 o 
   3  26   3        0.92       -5.84      5.84 o 
   4  26   3       12.64       12.64      8.54 o 
   5  26   3        2.66       -4.35      7.21 o 
   6  26   3        1.46        0.13      7.11 o 
   7  26   3       16.31        4.33      7.38 o 
   8  26   3        6.09        1.83     31.78 o 
  -8  27   3       31.34       39.57     11.11 o 
  -7  27   3        2.44        5.94      9.49 o 
  -6  27   3        1.41       -8.56      8.56 o 
  -5  27   3        0.21       -2.26      8.54 o 
  -4  27   3        0.05        4.62      8.37 o 
  -3  27   3       12.68        8.02      7.42 o 
  -2  27   3        2.23        0.55      7.12 o 
  -1  27   3       22.29       27.54      6.86 o 
   0  27   3        1.26       -5.97      5.97 o 
   1  27   3        2.17        1.14      6.76 o 
   2  27   3       15.23       19.13      6.76 o 
   3  27   3        5.48        9.97      6.60 o 
   4  27   3       65.96       97.79      9.86 o 
   5  27   3       16.41        8.45      7.76 o 
   6  27   3       18.12       15.11      7.84 o 
   7  27   3        0.35       -4.07     11.89 o 
  -7  28   3        0.10        8.86      9.99 o 
  -6  28   3        8.17        5.51      9.37 o 
  -5  28   3        0.81        8.90      9.04 o 
  -4  28   3        4.58        6.44      8.76 o 
  -3  28   3        3.23       -8.18      8.18 o 
  -2  28   3        1.08        5.79      6.73 o 
  -1  28   3        0.46       -5.08      6.25 o 
   0  28   3        1.66        4.97      6.50 o 
   1  28   3        6.08        9.94      7.30 o 
   2  28   3        0.36       -6.49      6.49 o 
   3  28   3        6.98        2.25      6.89 o 
   4  28   3        0.11        6.01      7.96 o 
   5  28   3       11.68       11.20      8.47 o 
   6  28   3        0.03        2.70      8.19 o 
  -6  29   3        0.85        4.42      9.62 o 
  -5  29   3        2.68        3.36      9.22 o 
  -4  29   3        0.85        2.30      8.70 o 
  -3  29   3        0.54        3.82      8.77 o 
  -2  29   3       24.56       35.19      8.47 o 
  -1  29   3       25.88       29.52      8.77 o 
   0  29   3        0.23       -5.81      6.52 o 
   1  29   3        5.57        5.49      6.76 o 
   2  29   3        0.43       -7.75      7.75 o 
   3  29   3        1.65        3.83      8.05 o 
   4  29   3        2.68       -3.26      8.56 o 
   5  29   3        3.04       -7.92      9.46 o 
  -5  30   3       12.54       12.20      9.70 o 
  -4  30   3       16.39       13.51      9.73 o 
  -3  30   3       24.40       42.26     10.01 o 
  -2  30   3        5.86       -0.71      8.85 o 
  -1  30   3        1.02       -2.04      9.85 o 
   0  30   3        0.88        1.24      7.60 o 
   1  30   3        0.41        5.05      7.61 o 
   2  30   3        0.01       -0.09      8.12 o 
   3  30   3        7.85       -0.52      9.07 o 
   4  30   3        0.30       -8.07      8.54 o 
  -3  31   3        3.16       -8.67      8.67 o 
  -2  31   3        0.14        2.05     11.58 o 
  -1  31   3        2.35       -2.01     10.29 o 
   0  31   3        4.59        2.24      8.62 o 
   1  31   3        2.48        7.02      8.61 o 
   2  31   3        0.25       -5.73      8.07 o 
 -15   0   4       38.93       51.43     22.02 o 
 -14   0   4        3.63        5.68     13.39 o 
 -13   0   4       76.03       91.78     12.59 o 
 -12   0   4       25.37       28.87     10.25 o 
 -11   0   4      113.63      119.33     11.72 o 
 -10   0   4       44.13       69.43     10.37 o 
  -9   0   4     1767.98     1474.05     32.83 o 
  -8   0   4     1128.86     1165.59     18.98 o 
  -7   0   4      993.50      954.82     15.74 o 
  -6   0   4      248.42      254.70      6.59 o 
  -5   0   4      255.38      253.56      5.79 o 
  -4   0   4    11363.03    11183.21    156.79 o 
  -3   0   4       82.93       96.24      6.01 o 
  -2   0   4     6748.38     6700.51    110.14 o 
  -1   0   4      580.24      746.42     34.16 o 
   0   0   4        4.89       -4.49      8.73 o 
   1   0   4      126.83      126.74     13.23 o 
   2   0   4     6774.49     6526.05    201.08 o 
   3   0   4      168.46      159.16     15.54 o 
   4   0   4     5757.03     5600.48     93.47 o 
   5   0   4     1181.07     1109.87     23.54 o 
   6   0   4     1048.86     1109.08     41.09 o 
   7   0   4       66.26       89.40      9.21 o 
   8   0   4        1.33       -0.50      9.82 o 
   9   0   4      233.84      239.39     24.85 o 
  10   0   4      103.39      137.04     16.56 o 
  11   0   4        1.16      -10.02     14.12 o 
  12   0   4       36.95       -4.75     17.21 o 
  13   0   4       38.11      112.74     23.63 o 
  14   0   4       10.40       13.23     21.70 o 
 -15   1   4       99.80      102.74     12.35 o 
 -14   1   4       22.92       38.40      9.80 o 
 -13   1   4       10.34       20.86      8.28 o 
 -12   1   4        7.38       -1.45      7.62 o 
 -11   1   4       21.19       34.02      6.53 o 
 -10   1   4     1025.39      842.30     16.90 o 
  -9   1   4       13.88       57.41      6.82 o 
  -8   1   4      635.47      663.13      9.97 o 
  -7   1   4      139.60      165.31      4.68 o 
  -6   1   4      700.32      675.51      7.70 o 
  -5   1   4      607.58      537.88      6.13 o 
  -4   1   4      168.54      183.85      8.75 o 
  -3   1   4     2959.56     3053.32     37.38 o 
  -2   1   4     1351.85     1399.82     18.06 o 
  -1   1   4     6250.04     5903.67    128.84 o 
   0   1   4     1129.72     1093.55     30.60 o 
   1   1   4       59.74      111.45      9.12 o 
   2   1   4      282.40      227.51     13.30 o 
   3   1   4      411.69      464.35      8.45 o 
   4   1   4     1013.32      959.21     14.20 o 
   5   1   4     1483.86     1556.36     21.66 o 
   6   1   4      447.38      429.21      9.68 o 
   7   1   4     1530.27     1487.96     24.44 o 
   8   1   4      503.71      492.92     12.87 o 
   9   1   4       25.56       53.12      7.79 o 
  10   1   4        3.58       -3.58      8.14 o 
  11   1   4        3.22       -9.21      9.21 o 
  12   1   4        4.67       28.67     13.55 o 
  13   1   4       64.86       91.59     17.16 o 
  14   1   4       19.56        8.22     20.67 o 
 -15   2   4       10.13       -8.34     12.62 o 
 -14   2   4       43.21       21.90      9.82 o 
 -13   2   4        0.97       -6.75      7.50 o 
 -12   2   4       90.04      127.84      9.00 o 
 -11   2   4        4.44       -5.95      5.95 o 
 -10   2   4       72.09      102.77      7.92 o 
  -9   2   4     1273.53     1250.66     20.76 o 
  -8   2   4      196.72      179.75      4.97 o 
  -7   2   4      321.77      313.08      6.18 o 
  -6   2   4      256.78      313.85      5.32 o 
  -5   2   4      151.05      156.87      3.36 o 
  -4   2   4      211.08      231.25      6.58 o 
  -3   2   4      716.32      668.25     13.21 o 
  -2   2   4      670.71      750.62     10.85 o 
  -1   2   4      536.73      619.09     21.55 o 
   0   2   4     1796.03     1500.56     39.27 o 
   1   2   4      694.85      614.71     20.97 o 
   2   2   4      490.31      526.92     13.07 o 
   3   2   4       43.53       62.41      3.29 o 
   4   2   4      628.62      614.25     10.44 o 
   5   2   4       40.67       61.86      5.64 o 
   6   2   4       15.60       24.44      4.66 o 
   7   2   4       77.15       78.93      6.81 o 
   8   2   4      178.40      187.15      8.67 o 
   9   2   4       14.50       16.59      5.99 o 
  10   2   4       14.57       10.76      8.27 o 
  11   2   4        0.01       -9.75      9.75 o 
  12   2   4      261.43      222.53     27.99 o 
  13   2   4       38.00       52.64     16.04 o 
  14   2   4        4.33      -14.04     14.30 o 
 -15   3   4        8.82       20.04     10.35 o 
 -14   3   4        0.19       10.59      9.20 o 
 -13   3   4        0.47       -3.25      7.74 o 
 -12   3   4      118.26      133.86      9.18 o 
 -11   3   4       64.03       48.61      7.12 o 
 -10   3   4      212.32      271.93     11.46 o 
  -9   3   4        1.31       -5.17      5.17 o 
  -8   3   4        2.16       -2.92      2.92 o 
  -7   3   4      860.56      925.25     13.09 o 
  -6   3   4       70.95       99.97      3.36 o 
  -5   3   4      343.64      366.75      5.24 o 
  -4   3   4     3211.92     3269.06     31.99 o 
  -3   3   4     1738.44     1731.84     22.78 o 
  -2   3   4     1181.80     1165.70     15.85 o 
  -1   3   4     2411.93     2479.73     38.15 o 
   0   3   4     7928.24     8045.84    173.10 o 
   1   3   4      874.51      785.75     24.83 o 
   2   3   4     1059.74     1000.17     21.58 o 
   3   3   4        0.12       -2.40      2.40 o 
   4   3   4     1957.76     1825.06     24.09 o 
   5   3   4     3280.63     3322.63     51.81 o 
   6   3   4      329.76      318.34      9.31 o 
   7   3   4       66.51       60.86     12.11 o 
   8   3   4       60.75       37.24      6.05 o 
   9   3   4      425.21      416.44     12.51 o 
  10   3   4       25.68       39.26      8.69 o 
  11   3   4        1.11      -10.93     10.93 o 
  12   3   4       27.58       26.53     23.75 o 
  13   3   4        4.66       -9.26     12.67 o 
  14   3   4        4.34        2.18     14.88 o 
 -15   4   4        8.08       -1.79     10.08 o 
 -14   4   4       10.57        5.98      9.46 o 
 -13   4   4       57.12       49.20      8.80 o 
 -12   4   4       54.41       54.96      8.73 o 
 -11   4   4        8.00       12.80      7.03 o 
 -10   4   4      224.73      236.97     10.94 o 
  -9   4   4        0.76       -6.51      6.51 o 
  -8   4   4       67.62       53.27      4.79 o 
  -7   4   4      502.62      459.93      7.41 o 
  -6   4   4      297.44      276.27      5.39 o 
  -5   4   4      941.24      932.47      9.85 o 
  -4   4   4     3435.83     3342.16     30.94 o 
  -3   4   4     1321.00     1408.78     18.98 o 
  -2   4   4     5789.48     5823.37     74.02 o 
  -1   4   4       70.49       79.27      3.59 o 
   0   4   4      366.45      392.34      8.89 o 
   1   4   4      138.38      136.19      5.12 o 
   2   4   4       43.61       40.27      5.64 o 
   3   4   4       32.92       42.80      2.99 o 
   4   4   4       98.85      136.72      6.28 o 
   5   4   4      241.97      228.31      7.90 o 
   6   4   4      871.87      787.24     15.18 o 
   7   4   4      170.84      194.27      8.41 o 
   8   4   4      243.85      258.58     13.16 o 
   9   4   4       24.39       13.26      5.90 o 
  10   4   4        0.99        2.55      7.76 o 
  11   4   4      104.11      146.77     16.11 o 
  12   4   4       18.87       23.54     13.21 o 
  13   4   4        6.40       12.07     13.33 o 
  14   4   4        1.90      -13.48     13.48 o 
 -14   5   4        0.10       17.53      9.78 o 
 -13   5   4       11.34        1.76      9.17 o 
 -12   5   4        0.20        6.13      8.39 o 
 -11   5   4       24.17       22.32      6.51 o 
 -10   5   4        7.77        0.14      5.81 o 
  -9   5   4       32.78       42.65      5.45 o 
  -8   5   4       30.86       23.56      4.46 o 
  -7   5   4     1639.63     1588.39     15.65 o 
  -6   5   4      422.52      429.15      6.87 o 
  -5   5   4        5.69       -1.90      1.90 o 
  -4   5   4        6.05        8.87      2.60 o 
  -3   5   4      543.06      557.38      9.82 o 
  -2   5   4     5277.68     4988.98     58.25 o 
  -1   5   4     6712.89     6889.55     87.00 o 
   0   5   4     2912.80     3309.46     48.41 o 
   1   5   4      239.98      157.13      5.32 o 
   2   5   4      703.39      747.45     23.58 o 
   3   5   4     1385.88     1629.83     23.06 o 
   4   5   4      111.11      110.33      4.89 o 
   5   5   4     2431.80     2306.64     36.96 o 
   6   5   4       37.58       56.77      5.40 o 
   7   5   4      451.72      438.07     14.63 o 
   8   5   4      323.29      316.53     10.76 o 
   9   5   4        5.97       -3.56      3.56 o 
  10   5   4        6.05        3.60      7.72 o 
  11   5   4        7.46       17.40     12.01 o 
  12   5   4       13.43       12.63     12.43 o 
  13   5   4        9.67       18.46     13.77 o 
  14   5   4        1.17        5.42     14.77 o 
 -14   6   4        8.38       -3.76     11.02 o 
 -13   6   4        0.18       -8.83      8.83 o 
 -12   6   4       58.91       56.83      7.76 o 
 -11   6   4        4.15        0.65      6.18 o 
 -10   6   4       91.34       87.41      7.33 o 
  -9   6   4      206.17      198.16      7.81 o 
  -8   6   4        0.68        4.45      3.34 o 
  -7   6   4       74.49      112.93      4.29 o 
  -6   6   4       32.64       45.39      3.11 o 
  -5   6   4       59.36       69.78      3.02 o 
  -4   6   4        2.86        2.95      2.59 o 
  -3   6   4      224.73      230.68      4.97 o 
  -2   6   4      354.33      376.30      7.49 o 
  -1   6   4       13.06       19.59      2.92 o 
   0   6   4     1056.72     1070.12     18.36 o 
   1   6   4     1120.47     1193.05     20.15 o 
   2   6   4      612.03      632.11     15.11 o 
   3   6   4     2046.24     2072.65     33.25 o 
   4   6   4       23.50       22.72      3.66 o 
   5   6   4      957.14      918.28     16.33 o 
   6   6   4      240.89      217.56      8.49 o 
   7   6   4      283.10      291.68     10.04 o 
   8   6   4      176.90      187.00      6.55 o 
   9   6   4       28.37       24.27      3.83 o 
  10   6   4       29.82       37.96      6.16 o 
  11   6   4        4.98        1.56     11.62 o 
  12   6   4       13.39       11.99     13.10 o 
  13   6   4       13.91       14.02     14.33 o 
 -14   7   4        0.32       12.82     11.52 o 
 -13   7   4        9.92       -2.54      7.76 o 
 -12   7   4        0.16       -3.97      6.70 o 
 -11   7   4       29.31       60.78      7.48 o 
 -10   7   4       37.62       40.76      7.98 o 
  -9   7   4       13.26       17.04      5.37 o 
  -8   7   4     1031.40     1004.56     16.29 o 
  -7   7   4        7.02       -0.75      2.90 o 
  -6   7   4      277.79      308.26      6.12 o 
  -5   7   4      721.56      721.21      8.56 o 
  -4   7   4       87.96       90.93      3.58 o 
  -3   7   4     3082.01     3243.93     32.11 o 
  -2   7   4     1880.37     1772.16     24.40 o 
  -1   7   4       16.44       46.69      3.08 o 
   0   7   4     1020.52     1052.44     15.99 o 
   1   7   4     1151.31     1242.97     18.45 o 
   2   7   4        6.49        8.64      3.26 o 
   3   7   4     1810.03     1767.47     28.85 o 
   4   7   4        3.41        7.86      3.50 o 
   5   7   4        0.09       -3.93      3.93 o 
   6   7   4      186.74      142.61      7.68 o 
   7   7   4       13.84       -1.11      4.97 o 
   8   7   4      101.11       96.12      4.68 o 
   9   7   4       10.80       -0.62      3.80 o 
  10   7   4      105.89       96.24      7.49 o 
  11   7   4        0.41       -6.03      6.25 o 
  12   7   4       10.10       -7.61     11.84 o 
  13   7   4       11.00        5.83     14.60 o 
 -14   8   4        0.08       17.74     11.65 o 
 -13   8   4        2.25        3.94      8.11 o 
 -12   8   4       18.25       16.45      7.54 o 
 -11   8   4        3.79       -5.65      6.73 o 
 -10   8   4        1.34        9.12      6.42 o 
  -9   8   4      448.41      471.75     12.20 o 
  -8   8   4       25.17       23.26      4.68 o 
  -7   8   4      816.80      760.10     11.08 o 
  -6   8   4       76.10       79.98      3.68 o 
  -5   8   4       31.88       24.88      2.50 o 
  -4   8   4     1256.73     1290.82     16.99 o 
  -3   8   4      526.13      607.89      7.52 o 
  -2   8   4        0.23       -1.88      1.88 o 
  -1   8   4     1511.34     1509.09     21.62 o 
   0   8   4       33.36       52.63      3.38 o 
   1   8   4      212.42      216.83      6.30 o 
   2   8   4     1657.48     1563.39     26.07 o 
   3   8   4      101.29      117.67      5.31 o 
   4   8   4      225.55      223.37     10.53 o 
   5   8   4        0.90       -3.91      6.19 o 
   6   8   4       40.02       48.27      4.14 o 
   7   8   4      122.65      120.72      9.39 o 
   8   8   4        3.37       -1.37      3.62 o 
   9   8   4        0.03       -5.03      5.03 o 
  10   8   4        4.71        6.71      6.48 o 
  11   8   4      129.72      120.71      9.66 o 
  12   8   4        5.30      -11.30     11.30 o 
  13   8   4       34.33       20.42     34.86 o 
 -14   9   4        4.19       10.27      9.51 o 
 -13   9   4       95.70      122.01     11.98 o 
 -12   9   4        2.84       -7.71      7.71 o 
 -11   9   4       14.51        5.19      7.11 o 
 -10   9   4       89.89       86.90      8.15 o 
  -9   9   4      138.78      177.97     10.74 o 
  -8   9   4       58.12       72.20      6.24 o 
  -7   9   4      146.04      148.15      5.30 o 
  -6   9   4       20.82       20.37      3.30 o 
  -5   9   4        0.06       -1.74      2.21 o 
  -4   9   4        8.85       20.93      3.38 o 
  -3   9   4      457.25      560.54      8.01 o 
  -2   9   4       63.62       56.21      3.22 o 
  -1   9   4      242.38      305.57      6.79 o 
   0   9   4        0.16        8.92      2.90 o 
   1   9   4        9.75       17.29      4.34 o 
   2   9   4      184.47      219.67      8.61 o 
   3   9   4      724.25      688.31     13.28 o 
   4   9   4      100.55      122.92      6.63 o 
   5   9   4       42.87       65.00      4.39 o 
   6   9   4      275.64      304.17      7.18 o 
   7   9   4        0.02       -4.07      4.07 o 
   8   9   4        0.91       -0.17      4.06 o 
   9   9   4        5.99        0.81      5.16 o 
  10   9   4       50.73       44.54      6.89 o 
  11   9   4        6.20       16.27      7.66 o 
  12   9   4       13.33       15.08     10.88 o 
  13   9   4        1.42       -5.72     13.46 o 
 -14  10   4        8.26       10.23      9.76 o 
 -13  10   4       18.19       28.78      9.93 o 
 -12  10   4       22.53       21.31      8.99 o 
 -11  10   4       22.11       30.20      7.86 o 
 -10  10   4      240.47      248.40     15.09 o 
  -9  10   4      902.10      795.55     16.34 o 
  -8  10   4      394.00      333.08     10.14 o 
  -7  10   4        0.01        1.34      3.54 o 
  -6  10   4      418.56      446.41      7.41 o 
  -5  10   4      982.81     1055.74     15.64 o 
  -4  10   4      630.43      648.30      9.67 o 
  -3  10   4      196.37      203.95      5.07 o 
  -2  10   4      217.11      268.79      5.74 o 
  -1  10   4        6.25        7.15      2.19 o 
   0  10   4      885.96      914.14     11.49 o 
   1  10   4     1193.16     1128.05     17.02 o 
   2  10   4        0.37        0.26      2.64 o 
   3  10   4      306.97      360.18      8.10 o 
   4  10   4        4.65       -1.72      2.60 o 
   5  10   4        1.48       -2.81      2.81 o 
   6  10   4     1733.32     1784.77     24.01 o 
   7  10   4      467.24      510.82     10.16 o 
   8  10   4      210.23      221.30      7.37 o 
   9  10   4       26.42       29.25      5.99 o 
  10  10   4      101.40      103.39     12.22 o 
  11  10   4       47.93       51.89      8.92 o 
  12  10   4       10.44       26.13      8.25 o 
  13  10   4        8.36        6.49     14.98 o 
 -14  11   4        2.79       -3.71      9.41 o 
 -13  11   4       77.77      101.16     11.54 o 
 -12  11   4        8.09        4.40      8.54 o 
 -11  11   4       16.19       10.76      7.58 o 
 -10  11   4       95.92       88.59      8.69 o 
  -9  11   4      125.78      170.22      8.51 o 
  -8  11   4       54.29       56.09      7.07 o 
  -7  11   4      179.40      179.51      7.44 o 
  -6  11   4      483.69      544.56      8.35 o 
  -5  11   4      417.01      380.81      7.45 o 
  -4  11   4      417.85      431.97      7.17 o 
  -3  11   4      950.37     1013.86     12.69 o 
  -2  11   4      237.27      222.68      5.06 o 
  -1  11   4      763.92      809.79     10.95 o 
   0  11   4     1074.48     1082.32     14.50 o 
   1  11   4       44.34       49.25      3.05 o 
   2  11   4       84.92       91.56      4.34 o 
   3  11   4     2294.42     2283.57     28.85 o 
   4  11   4      255.62      268.45      8.08 o 
   5  11   4        7.34       -0.25      4.04 o 
   6  11   4      527.27      538.45     10.50 o 
   7  11   4      168.87      185.77      8.84 o 
   8  11   4      186.94      193.16      9.12 o 
   9  11   4        3.22        3.69      5.51 o 
  10  11   4        1.15       -1.59      6.56 o 
  11  11   4       57.43       78.06      9.66 o 
  12  11   4      123.76      162.56     15.92 o 
  13  11   4        0.28       -5.01     21.32 o 
 -13  12   4        0.31       -1.40      8.80 o 
 -12  12   4       45.70       35.91      9.70 o 
 -11  12   4        2.34       -1.93      7.41 o 
 -10  12   4       34.59       38.12      7.82 o 
  -9  12   4      298.96      273.21     10.28 o 
  -8  12   4      401.97      379.65     12.48 o 
  -7  12   4        9.07       16.67      5.09 o 
  -6  12   4      176.75      189.41      6.11 o 
  -5  12   4       30.84       39.89      4.32 o 
  -4  12   4      140.42      128.64      5.03 o 
  -3  12   4       12.93       19.48      2.82 o 
  -2  12   4      695.23      652.81      9.35 o 
  -1  12   4       84.54      108.32      4.12 o 
   0  12   4      530.24      497.73      8.63 o 
   1  12   4        9.30       25.79      2.91 o 
   2  12   4        7.13        7.63      2.73 o 
   3  12   4      162.92      193.27      6.00 o 
   4  12   4       56.43       54.57      4.20 o 
   5  12   4      513.08      523.31     10.13 o 
   6  12   4      845.28      801.00     15.40 o 
   7  12   4      152.62      148.75      6.41 o 
   8  12   4        0.06        5.43      5.44 o 
   9  12   4       42.11       40.83      6.60 o 
  10  12   4      232.52      251.28     12.12 o 
  11  12   4        1.33        3.45      7.78 o 
  12  12   4        3.26       -1.83     10.03 o 
  13  12   4       11.58      -11.17     19.90 o 
 -13  13   4       52.13       45.59     10.08 o 
 -12  13   4        0.33        4.43     12.34 o 
 -11  13   4       87.07      134.59     11.20 o 
 -10  13   4       17.69       31.30      7.64 o 
  -9  13   4       11.67        9.57      6.95 o 
  -8  13   4       50.72       79.26      7.72 o 
  -7  13   4      202.08      209.07      9.44 o 
  -6  13   4       24.72       14.18      4.30 o 
  -5  13   4       35.26       37.54      5.47 o 
  -4  13   4      140.46      136.52      4.76 o 
  -3  13   4      485.70      495.16     10.83 o 
  -2  13   4      117.12       98.35      4.01 o 
  -1  13   4        1.48       -2.49      2.49 o 
   0  13   4      222.80      262.90      8.15 o 
   1  13   4     1133.25      978.56     13.91 o 
   2  13   4      214.92      213.68      6.02 o 
   3  13   4      494.82      470.46      8.43 o 
   4  13   4      185.78      188.33      6.61 o 
   5  13   4       79.71       82.50      7.23 o 
   6  13   4        2.38        2.54      4.12 o 
   7  13   4       89.23      108.76      7.45 o 
   8  13   4       79.28       97.70      7.57 o 
   9  13   4        8.32        7.98      6.67 o 
  10  13   4       18.76       14.57     10.93 o 
  11  13   4        8.04       12.79      8.35 o 
  12  13   4       63.24       86.70     10.49 o 
 -13  14   4        1.30        1.54      9.18 o 
 -12  14   4        0.01        8.28      8.91 o 
 -11  14   4       46.48       74.08     10.12 o 
 -10  14   4      112.70       97.13     10.25 o 
  -9  14   4        4.14        6.85      6.72 o 
  -8  14   4      134.01      132.26      8.78 o 
  -7  14   4      306.01      311.67     11.17 o 
  -6  14   4        3.10       16.89      5.17 o 
  -5  14   4        5.50       -3.58      3.58 o 
  -4  14   4       59.63       53.11      5.32 o 
  -3  14   4        0.36       25.49      3.95 o 
  -2  14   4      858.45      822.25     17.69 o 
  -1  14   4       86.72       91.83      4.04 o 
   0  14   4      693.47      646.59     12.03 o 
   1  14   4      206.42      240.37      7.38 o 
   2  14   4      124.44      122.43      4.71 o 
   3  14   4       13.08       13.76      3.37 o 
   4  14   4      448.71      410.94      8.54 o 
   5  14   4      850.54      835.48     14.93 o 
   6  14   4       77.20       87.28      8.93 o 
   7  14   4       36.64       38.25      6.36 o 
   8  14   4       33.69       32.29      6.38 o 
   9  14   4       23.28       27.78      6.58 o 
  10  14   4       46.34       31.18      8.02 o 
  11  14   4       18.11       28.96      8.92 o 
  12  14   4        1.47        6.83      8.53 o 
 -13  15   4       25.16       22.38      9.89 o 
 -12  15   4        4.85        7.40      9.78 o 
 -11  15   4      129.89      104.06     10.95 o 
 -10  15   4        6.91       13.88      7.32 o 
  -9  15   4       69.62       74.01      8.26 o 
  -8  15   4        6.76       17.94      6.72 o 
  -7  15   4        0.97       -1.95      5.94 o 
  -6  15   4      264.49      235.34     10.90 o 
  -5  15   4      170.14      143.79      6.65 o 
  -4  15   4       22.94       29.23      4.04 o 
  -3  15   4     3838.37     3805.68     35.80 o 
  -2  15   4        0.68        4.57      3.28 o 
  -1  15   4       33.81       41.24      4.29 o 
   0  15   4       38.16       36.22      3.68 o 
   1  15   4      984.80      953.52     15.99 o 
   2  15   4        1.96        2.41      3.24 o 
   3  15   4       74.68       79.44      5.17 o 
   4  15   4      743.18      722.63     13.68 o 
   5  15   4        1.35        0.55      5.07 o 
   6  15   4        3.35       -4.98      4.98 o 
   7  15   4        5.75       16.16      5.99 o 
   8  15   4       21.71       16.24      6.37 o 
   9  15   4       79.10       80.55      8.22 o 
  10  15   4       17.79       23.41      8.23 o 
  11  15   4        0.29       -0.11      9.47 o 
  12  15   4       38.80       42.91     10.77 o 
 -13  16   4        8.35       10.97     12.23 o 
 -12  16   4        0.18       -8.34      8.34 o 
 -11  16   4        9.49        1.52      8.55 o 
 -10  16   4       16.40       19.11      8.62 o 
  -9  16   4        9.21        6.50      6.96 o 
  -8  16   4       20.74       19.28      6.75 o 
  -7  16   4       80.11       89.20      8.63 o 
  -6  16   4      906.59      890.86     20.55 o 
  -5  16   4      100.54       77.46      5.87 o 
  -4  16   4       93.87      114.49      8.05 o 
  -3  16   4      277.36      363.95      7.26 o 
  -2  16   4      337.63      321.67      8.22 o 
  -1  16   4       20.50       16.28      3.99 o 
   0  16   4      391.79      377.95     10.16 o 
   1  16   4        5.98        5.93      3.60 o 
   2  16   4      334.09      286.80      7.48 o 
   3  16   4      388.80      371.84      9.83 o 
   4  16   4        3.44        3.09      5.26 o 
   5  16   4       66.32       68.61      6.69 o 
   6  16   4      126.28      109.18      8.39 o 
   7  16   4      117.08      125.88      9.13 o 
   8  16   4       26.67       20.94      6.61 o 
   9  16   4      102.72      121.27     14.67 o 
  10  16   4        1.12       -5.02      7.41 o 
  11  16   4        1.98       -4.01      8.58 o 
  12  16   4       10.44       25.53     21.38 o 
 -12  17   4        3.18        1.03      9.20 o 
 -11  17   4       20.77       26.31      9.23 o 
 -10  17   4       85.67      110.95     11.00 o 
  -9  17   4       31.52       34.81      8.41 o 
  -8  17   4       10.35        3.98      9.35 o 
  -7  17   4        5.53        0.63      6.67 o 
  -6  17   4      101.53      106.34      8.80 o 
  -5  17   4      379.32      394.77     11.72 o 
  -4  17   4      546.01      505.61     10.49 o 
  -3  17   4      173.54      173.79      6.51 o 
  -2  17   4       45.74       33.74      4.38 o 
  -1  17   4       66.37       72.67      5.13 o 
   0  17   4      956.94      864.10     14.36 o 
   1  17   4       22.67       16.90      4.58 o 
   2  17   4       22.08       14.59      4.20 o 
   3  17   4      614.89      549.00     14.45 o 
   4  17   4        8.86       17.50      5.72 o 
   5  17   4        2.39        4.42      5.49 o 
   6  17   4       18.96       24.08      6.65 o 
   7  17   4       24.76       36.89      7.48 o 
   8  17   4       46.26       31.22      7.18 o 
   9  17   4        4.81       -4.74      6.64 o 
  10  17   4       38.60       46.25      8.96 o 
  11  17   4        0.12        8.21      9.89 o 
 -12  18   4        4.32       14.69      9.63 o 
 -11  18   4       28.03       11.29     10.40 o 
 -10  18   4        9.19        7.70      8.77 o 
  -9  18   4        0.21       -7.53      7.53 o 
  -8  18   4       24.10       37.45      8.17 o 
  -7  18   4      122.54       77.66      8.78 o 
  -6  18   4        2.08       12.41      6.11 o 
  -5  18   4        6.99       -1.93      6.33 o 
  -4  18   4       52.56       48.16      5.39 o 
  -3  18   4       56.34       59.84      4.98 o 
  -2  18   4      395.29      413.54      9.02 o 
  -1  18   4      213.20      236.42      9.64 o 
   0  18   4       62.67       53.23      6.46 o 
   1  18   4        6.29       12.30      6.40 o 
   2  18   4      207.31      189.94      8.83 o 
   3  18   4        0.44       -5.08      5.08 o 
   4  18   4      215.49      240.73     10.26 o 
   5  18   4       68.68       59.80      9.29 o 
   6  18   4        5.13       -6.00      6.00 o 
   7  18   4       18.93       20.17      7.27 o 
   8  18   4        0.03       -5.40      6.49 o 
   9  18   4      100.42       99.94      9.19 o 
  10  18   4       95.53      122.60     11.16 o 
  11  18   4       14.47       13.73     10.44 o 
 -12  19   4        7.64        7.95      9.74 o 
 -11  19   4       23.46       36.30     10.39 o 
 -10  19   4        3.04       -8.00      8.00 o 
  -9  19   4        0.21       -2.35      7.81 o 
  -8  19   4        1.24       -7.11      7.11 o 
  -7  19   4        6.38       -1.48      7.23 o 
  -6  19   4      129.95      140.16     14.80 o 
  -5  19   4        6.19       -3.38      5.72 o 
  -4  19   4       19.59       23.48      6.03 o 
  -3  19   4      344.37      317.71      8.65 o 
  -2  19   4       44.60       30.50      4.44 o 
  -1  19   4      618.15      619.71     12.68 o 
   0  19   4        2.02       -4.07      5.78 o 
   1  19   4       57.09       40.17      6.49 o 
   2  19   4       39.63       32.19      6.26 o 
   3  19   4        0.00       -5.03      6.26 o 
   4  19   4       44.09       47.55      6.79 o 
   5  19   4        0.32       -1.18      6.45 o 
   6  19   4        0.33        6.44      6.61 o 
   7  19   4       20.26       13.07      7.44 o 
   8  19   4        2.36       -6.54      6.54 o 
   9  19   4        9.21       12.09      7.50 o 
  10  19   4        7.47       -9.17      9.17 o 
  11  19   4       30.13       15.60     11.45 o 
 -11  20   4        0.74       -0.46      9.37 o 
 -10  20   4       10.43       -3.63      8.44 o 
  -9  20   4        4.43       -7.91      7.91 o 
  -8  20   4        8.49        9.48      9.47 o 
  -7  20   4        0.01       -5.62      6.23 o 
  -6  20   4       44.62       58.59      7.37 o 
  -5  20   4        8.54       11.61      6.10 o 
  -4  20   4        0.02       -5.55      5.55 o 
  -3  20   4       37.35       46.63      5.90 o 
  -2  20   4        3.36       12.17      4.15 o 
  -1  20   4      278.00      290.95      8.75 o 
   0  20   4      382.11      325.01     11.17 o 
   1  20   4       44.43       45.98      6.02 o 
   2  20   4       29.62       20.29      6.05 o 
   3  20   4        1.38        0.22      5.50 o 
   4  20   4       42.03       34.07      7.31 o 
   5  20   4       18.46       15.13      7.06 o 
   6  20   4       84.61      101.57      9.37 o 
   7  20   4       15.45       22.94      7.96 o 
   8  20   4        6.01       -0.05      7.67 o 
   9  20   4       11.97        6.78      7.69 o 
  10  20   4        3.20       10.09      9.75 o 
 -11  21   4       17.82        7.54      9.69 o 
 -10  21   4        7.34        5.58      9.03 o 
  -9  21   4        1.56       -8.08      8.08 o 
  -8  21   4       10.45       11.92      8.27 o 
  -7  21   4        9.56        6.94      6.65 o 
  -6  21   4       13.58       15.97      6.59 o 
  -5  21   4      204.07      194.51      9.75 o 
  -4  21   4        1.07        0.49      6.06 o 
  -3  21   4      155.48      149.31      9.66 o 
  -2  21   4      463.97      468.76     15.99 o 
  -1  21   4      159.89      165.02      7.64 o 
   0  21   4       37.40       57.08      7.00 o 
   1  21   4       49.90       43.09      6.16 o 
   2  21   4       63.06       57.32      7.01 o 
   3  21   4       24.30       20.06      7.08 o 
   4  21   4       43.01       38.14      7.72 o 
   5  21   4        1.98       10.29      8.86 o 
   6  21   4        2.47       11.21      7.18 o 
   7  21   4       30.60       31.61      8.36 o 
   8  21   4       14.50       16.73      8.16 o 
   9  21   4       37.69       38.85      9.58 o 
  10  21   4       11.78        5.75     10.13 o 
 -10  22   4        4.99       -5.57     10.92 o 
  -9  22   4       18.54       10.96      8.73 o 
  -8  22   4        0.69        6.95      7.15 o 
  -7  22   4        0.00       -6.53      6.53 o 
  -6  22   4        0.19       -6.27      6.27 o 
  -5  22   4        0.01        4.03      6.29 o 
  -4  22   4       23.25       29.24      6.64 o 
  -3  22   4       26.48       31.36      8.05 o 
  -2  22   4        8.44        8.74      5.34 o 
  -1  22   4        0.31       -2.96      4.61 o 
   0  22   4        0.02        3.03      4.61 o 
   1  22   4       15.19       19.51      5.66 o 
   2  22   4        1.29       -0.43      7.73 o 
   3  22   4       10.41        1.43      6.85 o 
   4  22   4        6.94        7.35      7.06 o 
   5  22   4        4.84       -3.59      7.03 o 
   6  22   4        3.02        2.69      7.32 o 
   7  22   4        6.59       -3.07      7.44 o 
   8  22   4        5.15        4.15      9.20 o 
   9  22   4        0.32       15.98      9.27 o 
 -10  23   4        0.02       -5.59      8.99 o 
  -9  23   4        0.01        1.30      8.88 o 
  -8  23   4       10.94        8.31      7.70 o 
  -7  23   4       17.83        4.92      7.15 o 
  -6  23   4        0.89       15.84      7.29 o 
  -5  23   4        2.35       -0.23      6.16 o 
  -4  23   4        6.56       10.75      6.15 o 
  -3  23   4        4.81       15.49      5.76 o 
  -2  23   4        0.84       -2.30      5.31 o 
  -1  23   4        0.12       -3.57      4.74 o 
   0  23   4        0.77        6.11      6.23 o 
   1  23   4       59.51       60.26     11.62 o 
   2  23   4        0.01       -5.73      6.66 o 
   3  23   4       17.66       25.92      7.54 o 
   4  23   4       47.35       47.48      8.51 o 
   5  23   4        2.56        5.60      7.56 o 
   6  23   4        2.24        6.73      9.69 o 
   7  23   4        5.60       -7.56      7.56 o 
   8  23   4        5.04       -9.06      9.06 o 
   9  23   4       65.27       67.05     14.53 o 
  -9  24   4       52.35       46.42     10.40 o 
  -8  24   4        0.36        2.69      9.21 o 
  -7  24   4        4.09       11.13      7.42 o 
  -6  24   4       24.58       23.57      7.32 o 
  -5  24   4       20.84       20.34      8.65 o 
  -4  24   4        8.39       12.30      6.71 o 
  -3  24   4        9.95        5.45      5.91 o 
  -2  24   4       25.27       31.03      6.00 o 
  -1  24   4        0.02       -4.89      4.89 o 
   0  24   4       98.99       92.97      8.50 o 
   1  24   4       33.60       21.43      7.78 o 
   2  24   4        7.58       15.55      7.65 o 
   3  24   4        1.51        3.86      7.40 o 
   4  24   4        0.51        0.68      7.50 o 
   5  24   4       12.35        7.96      7.94 o 
   6  24   4       16.84       13.34      8.26 o 
   7  24   4        0.34       -4.11      9.78 o 
   8  24   4       13.46       35.40     14.35 o 
  -9  25   4       18.30       38.16     10.34 o 
  -8  25   4       20.68       19.68      9.12 o 
  -7  25   4       17.60       20.84      8.11 o 
  -6  25   4       13.59       13.54      7.47 o 
  -5  25   4       18.62       23.59      7.35 o 
  -4  25   4       38.97       52.54      7.57 o 
  -3  25   4        0.25        0.75      5.78 o 
  -2  25   4        4.36        7.40      5.52 o 
  -1  25   4       22.63       30.09      6.32 o 
   0  25   4       64.10       70.37      8.14 o 
   1  25   4        8.63        2.85      6.96 o 
   2  25   4        7.14        7.19      7.58 o 
   3  25   4        1.72        0.62      7.95 o 
   4  25   4       26.78       31.17     10.70 o 
   5  25   4       21.98       42.48     10.51 o 
   6  25   4        4.45        8.75      9.68 o 
   7  25   4        0.17       -7.95     10.44 o 
   8  25   4        2.09        2.84     10.47 o 
  -8  26   4        6.25       -0.36      9.16 o 
  -7  26   4        3.40       12.86      8.34 o 
  -6  26   4       17.89       13.96      7.76 o 
  -5  26   4        0.62        2.48      7.29 o 
  -4  26   4        6.76       13.73      6.91 o 
  -3  26   4        0.00       -3.21      7.32 o 
  -2  26   4       93.67      102.74      8.84 o 
  -1  26   4        1.43       -4.39      5.52 o 
   0  26   4        9.97       21.48      7.44 o 
   1  26   4        9.75       13.14      7.02 o 
   2  26   4       39.13       47.50     10.14 o 
   3  26   4        5.33        4.67      9.19 o 
   4  26   4      107.31      125.01     13.04 o 
   5  26   4       15.62       18.59     10.02 o 
   6  26   4        7.66        5.54     10.57 o 
   7  26   4        0.03       -1.58     10.16 o 
  -7  27   4        1.71        1.69      9.12 o 
  -6  27   4       26.19       21.58      8.82 o 
  -5  27   4       27.33       34.98      8.97 o 
  -4  27   4        0.37       -7.16      7.40 o 
  -3  27   4       16.10       25.74      7.81 o 
  -2  27   4        9.13       14.33      6.93 o 
  -1  27   4        2.34       -4.95      7.62 o 
   0  27   4        3.36       -7.47      7.47 o 
   1  27   4        4.33        7.75      8.04 o 
   2  27   4        0.51       -1.16      9.05 o 
   3  27   4       19.01       32.66     10.50 o 
   4  27   4       12.34       31.62     10.65 o 
   5  27   4       19.33       26.28     10.54 o 
   6  27   4       32.94       47.25     11.39 o 
  -6  28   4        2.85       12.69      8.71 o 
  -5  28   4       18.99       35.82      8.93 o 
  -4  28   4        2.67        7.76      7.90 o 
  -3  28   4        0.30        5.48      7.50 o 
  -2  28   4       45.69       56.79      8.14 o 
  -1  28   4       11.73        0.89      8.15 o 
   0  28   4        9.03        4.98      8.05 o 
   1  28   4        8.22       -7.28      7.66 o 
   2  28   4        0.04       -8.71      8.71 o 
   3  28   4        5.51       -9.30      9.30 o 
   4  28   4        0.01        7.78     12.33 o 
   5  28   4        2.04       -5.30      9.63 o 
  -5  29   4       12.12       22.56      8.67 o 
  -4  29   4        7.47       19.42      8.23 o 
  -3  29   4        1.70        4.34      7.57 o 
  -2  29   4       33.98       38.43      7.80 o 
  -1  29   4        0.54       -0.70      8.27 o 
   0  29   4        0.80       -3.09      8.12 o 
   1  29   4        0.17       -6.23      8.30 o 
   2  29   4        4.47        4.66     10.15 o 
   3  29   4       10.61       22.65     10.78 o 
   4  29   4       10.97        6.90     10.40 o 
  -4  30   4        3.78       -2.93     11.62 o 
  -3  30   4        2.98        8.61      7.73 o 
  -2  30   4       11.40        9.98      8.91 o 
  -1  30   4        0.00        2.29      8.79 o 
   0  30   4       22.66       31.63      9.58 o 
   1  30   4        0.07        0.60      8.38 o 
   2  30   4       24.78       23.96     11.09 o 
   3  30   4        0.24        9.01     13.47 o 
 -14   1   5       34.44       41.06      8.10 o 
 -13   1   5        0.96       -5.65      6.54 o 
 -12   1   5        6.28        3.65      6.16 o 
 -11   1   5        5.34        3.69      5.63 o 
 -10   1   5       68.81       46.08      6.14 o 
  -9   1   5      198.48      188.50      7.94 o 
  -8   1   5        2.39        2.84      3.43 o 
  -7   1   5       44.31       47.49      3.20 o 
  -6   1   5       27.99       26.22      3.61 o 
  -5   1   5      190.25      152.05      4.98 o 
  -4   1   5     2874.97     2833.58     35.97 o 
  -3   1   5     1893.72     1806.54     23.64 o 
  -2   1   5       81.98       84.17      5.62 o 
  -1   1   5      338.70      271.91     15.05 o 
   0   1   5       99.73       78.95      9.60 o 
   1   1   5       56.49       40.98      8.58 o 
   2   1   5      155.27      138.05     27.35 o 
   3   1   5     1253.40     1208.13     20.99 o 
   4   1   5      738.40      666.21     10.88 o 
   5   1   5        6.30        6.54      3.48 o 
   6   1   5      488.53      461.57     10.59 o 
   7   1   5       94.79      109.26      7.14 o 
   8   1   5       96.01      100.44     20.47 o 
   9   1   5       10.07       17.16      7.77 o 
  10   1   5        5.48        2.12     18.23 o 
  11   1   5       56.14       41.32     13.10 o 
  12   1   5       59.20      111.98     26.77 o 
  13   1   5       13.52       17.78     14.03 o 
 -14   2   5        3.07       -2.62      8.67 o 
 -13   2   5        1.50       -2.91      6.73 o 
 -12   2   5        5.84        8.54      6.39 o 
 -11   2   5        1.23       -5.45      5.45 o 
 -10   2   5        5.29        9.11      5.57 o 
  -9   2   5       40.33       42.32      5.08 o 
  -8   2   5      577.66      615.57     10.77 o 
  -7   2   5      299.69      287.01      5.62 o 
  -6   2   5        5.78        7.71      3.48 o 
  -5   2   5      388.81      399.40      9.47 o 
  -4   2   5       50.00       46.51      4.22 o 
  -3   2   5     2377.78     2340.17     27.31 o 
  -2   2   5       95.07      122.72      7.30 o 
  -1   2   5      418.96      376.79     17.93 o 
   0   2   5        8.47       33.62      8.38 o 
   1   2   5     3077.74     3109.40     74.41 o 
   2   2   5      146.73      110.56     11.03 o 
   3   2   5       22.15       12.82      8.86 o 
   4   2   5      355.15      380.63      8.14 o 
   5   2   5      575.59      512.07     12.51 o 
   6   2   5      942.12      969.46     16.35 o 
   7   2   5      316.06      305.26      9.96 o 
   8   2   5      137.31      155.96     12.84 o 
   9   2   5       16.11       24.51      8.22 o 
  10   2   5       10.96       11.69      9.76 o 
  11   2   5       11.25       11.12     11.16 o 
  12   2   5        1.17       13.57     13.22 o 
  13   2   5       33.65       39.77     15.61 o 
 -14   3   5       16.53       17.63      8.39 o 
 -13   3   5        0.62        8.91      6.94 o 
 -12   3   5        3.87        8.72      6.33 o 
 -11   3   5        2.26        0.74      5.72 o 
 -10   3   5      475.21      468.99     12.18 o 
  -9   3   5      235.71      216.85      7.49 o 
  -8   3   5       18.60       38.89      5.69 o 
  -7   3   5      418.96      433.87      8.93 o 
  -6   3   5       17.34       38.00      3.34 o 
  -5   3   5      116.09      128.93      6.41 o 
  -4   3   5      770.37      715.38     12.90 o 
  -3   3   5      326.43      354.80      9.81 o 
  -2   3   5      143.67      154.16      5.21 o 
  -1   3   5     1159.41     1324.22     22.27 o 
   0   3   5      341.06      281.22     16.16 o 
   1   3   5      196.75      156.73     12.48 o 
   2   3   5     2354.06     2470.71     38.85 o 
   3   3   5       44.48       51.71      3.35 o 
   4   3   5      362.45      371.61      7.81 o 
   5   3   5      270.17      272.64      7.70 o 
   6   3   5      131.51      108.93     10.65 o 
   7   3   5       11.71        0.14      5.65 o 
   8   3   5      148.45      129.86     15.36 o 
   9   3   5       20.74        7.54      7.64 o 
  10   3   5        0.89       15.89     11.94 o 
  11   3   5       15.76      -10.47     10.47 o 
  12   3   5        3.42      -11.17     11.17 o 
  13   3   5        8.17        9.14     13.55 o 
 -14   4   5       11.45        0.26      8.15 o 
 -13   4   5       15.80       20.52      8.81 o 
 -12   4   5       25.49       41.88      6.99 o 
 -11   4   5        0.03       -4.33      5.64 o 
 -10   4   5       15.54       48.72      6.15 o 
  -9   4   5       12.84        5.55      4.57 o 
  -8   4   5      244.81      232.96      6.45 o 
  -7   4   5      728.23      695.91      9.07 o 
  -6   4   5        2.92        2.94      3.33 o 
  -5   4   5        8.58        2.53      4.07 o 
  -4   4   5        0.16       18.72      4.11 o 
  -3   4   5      416.40      435.48      8.34 o 
  -2   4   5       36.98       40.00      3.70 o 
  -1   4   5       11.48       22.71      3.52 o 
   0   4   5        8.10       39.13      4.43 o 
   1   4   5      437.67      417.77      9.46 o 
   2   4   5      437.23      387.85      9.77 o 
   3   4   5       19.88       27.91      6.23 o 
   4   4   5      381.69      340.14      7.99 o 
   5   4   5      755.21      718.77     19.67 o 
   6   4   5        0.37       -4.85      4.85 o 
   7   4   5      276.71      295.92     11.33 o 
   8   4   5       42.82       32.50      7.87 o 
   9   4   5       37.29       26.77      8.37 o 
  10   4   5        7.80       11.37     10.02 o 
  11   4   5      117.61      106.02     15.44 o 
  12   4   5        3.52        2.62     11.80 o 
  13   4   5       27.73        5.65     13.69 o 
 -14   5   5       11.71       11.13      8.43 o 
 -13   5   5       83.91      135.21      9.59 o 
 -12   5   5       16.09       24.86      6.72 o 
 -11   5   5        0.05        9.73      5.92 o 
 -10   5   5       19.07        9.61      5.54 o 
  -9   5   5      106.52      143.86      6.72 o 
  -8   5   5      228.08      250.18      6.62 o 
  -7   5   5       30.84       46.11      3.28 o 
  -6   5   5        1.08        8.00      2.83 o 
  -5   5   5      377.20      345.84      9.81 o 
  -4   5   5     1657.91     1589.04     24.27 o 
  -3   5   5      422.47      433.89      9.25 o 
  -2   5   5     1496.74     1631.41     23.43 o 
  -1   5   5      175.68      149.69      5.62 o 
   0   5   5     1108.21     1177.62     23.25 o 
   1   5   5      725.84      721.34     13.89 o 
   2   5   5      213.24      188.44      8.64 o 
   3   5   5       47.72       50.74      4.06 o 
   4   5   5        2.32       -2.29      3.20 o 
   5   5   5       48.54       43.25      4.94 o 
   6   5   5       71.23       81.69      6.40 o 
   7   5   5       85.93      104.43     10.04 o 
   8   5   5       78.46       90.85      9.91 o 
   9   5   5       20.13        5.29     12.99 o 
  10   5   5       23.99       34.00     11.70 o 
  11   5   5        0.05        2.46     12.33 o 
  12   5   5        2.87        6.21     12.56 o 
  13   5   5       11.28       24.96     14.97 o 
 -14   6   5       11.29       -7.91      7.91 o 
 -13   6   5        1.04       -5.64      6.84 o 
 -12   6   5        4.81        9.79      6.35 o 
 -11   6   5      211.40      205.94      9.47 o 
 -10   6   5       16.17        5.43      6.32 o 
  -9   6   5       30.38       32.85      5.71 o 
  -8   6   5       19.94       62.55      6.04 o 
  -7   6   5        4.31       33.42      5.94 o 
  -6   6   5        3.20        4.41      2.97 o 
  -5   6   5      133.85      137.28      5.47 o 
  -4   6   5       23.79       48.94      8.10 o 
  -3   6   5      263.56      256.31      9.76 o 
  -2   6   5       98.04       70.64      3.60 o 
  -1   6   5       53.74       91.16      4.64 o 
   0   6   5     1334.61     1461.96     23.93 o 
   1   6   5        0.01        1.73      3.91 o 
   2   6   5      421.95      415.52     17.52 o 
   3   6   5      871.02      851.66     16.19 o 
   4   6   5      128.04      143.24      6.40 o 
   5   6   5      477.68      522.72     11.70 o 
   6   6   5       12.30       23.00      5.35 o 
   7   6   5       47.79       37.40      6.66 o 
   8   6   5        0.59        6.86      7.37 o 
   9   6   5        0.87        6.20      7.61 o 
  10   6   5      227.68      213.50     17.66 o 
  11   6   5       25.04       14.56     17.59 o 
  12   6   5        1.63       18.75     21.25 o 
  13   6   5        0.69       -7.24     14.45 o 
 -14   7   5       19.97       20.71      8.69 o 
 -13   7   5        2.61        1.33      6.97 o 
 -12   7   5       19.76       33.55     11.11 o 
 -11   7   5        7.34        9.71      7.01 o 
 -10   7   5      248.37      239.66     14.13 o 
  -9   7   5      130.82      117.32      7.11 o 
  -8   7   5       73.93       68.06      5.50 o 
  -7   7   5      178.16      168.51      5.49 o 
  -6   7   5       29.52       53.33      4.22 o 
  -5   7   5      141.87      124.61      4.58 o 
  -4   7   5      426.33      420.32     10.53 o 
  -3   7   5       40.88       50.72      4.02 o 
  -2   7   5      951.67     1098.44     15.86 o 
  -1   7   5      193.91      256.88      6.82 o 
   0   7   5      228.75      248.56      7.85 o 
   1   7   5      572.27      587.92     13.27 o 
   2   7   5        5.46        5.18      8.41 o 
   3   7   5       97.89      111.51      4.90 o 
   4   7   5      450.31      474.53     10.62 o 
   5   7   5      137.71      159.41      7.06 o 
   6   7   5      837.01      710.44     15.15 o 
   7   7   5       40.98       23.99      6.43 o 
   8   7   5       72.94       69.99      9.18 o 
   9   7   5        2.92       -4.24      7.22 o 
  10   7   5       18.87       38.48     22.47 o 
  11   7   5       23.64       20.73     12.61 o 
  12   7   5        5.20        3.67     13.27 o 
  13   7   5       34.33        8.25     15.10 o 
 -14   8   5        0.05       -8.55      8.55 o 
 -13   8   5        4.54        0.44      8.06 o 
 -12   8   5        0.09        4.73      8.16 o 
 -11   8   5       39.98       38.82      7.79 o 
 -10   8   5       36.02       52.75      6.67 o 
  -9   8   5       37.92       29.32      5.23 o 
  -8   8   5        0.08       -3.62      3.62 o 
  -7   8   5      361.78      396.20      8.44 o 
  -6   8   5       50.27       48.94      4.21 o 
  -5   8   5      241.63      235.62      5.74 o 
  -4   8   5      504.49      430.23     10.93 o 
  -3   8   5       29.98       47.97      4.20 o 
  -2   8   5      387.21      507.35      9.69 o 
  -1   8   5       82.69      128.32      4.69 o 
   0   8   5      200.67      201.49      6.36 o 
   1   8   5        1.08       12.81      4.01 o 
   2   8   5     1182.43     1278.83     22.22 o 
   3   8   5      221.00      207.34      6.92 o 
   4   8   5       88.28       73.21      5.91 o 
   5   8   5      447.50      487.58     13.36 o 
   6   8   5       79.83       67.17      8.53 o 
   7   8   5        0.72       12.73      6.07 o 
   8   8   5       53.69       33.10      8.46 o 
   9   8   5       59.96       83.08     10.70 o 
  10   8   5        6.56       -8.78     11.11 o 
  11   8   5       86.67       51.57     14.59 o 
  12   8   5       11.23       26.51     14.29 o 
  13   8   5       19.73       44.81     16.23 o 
 -14   9   5        9.72       -3.33      8.22 o 
 -13   9   5        0.02       -8.77      8.77 o 
 -12   9   5        0.09        2.95      7.45 o 
 -11   9   5        4.02       15.03      6.50 o 
 -10   9   5      189.70      222.22      9.36 o 
  -9   9   5        8.16        6.05      4.92 o 
  -8   9   5      105.84       89.21      5.15 o 
  -7   9   5       33.97       51.97      4.22 o 
  -6   9   5      928.83      836.07     12.06 o 
  -5   9   5       19.24       38.21      3.17 o 
  -4   9   5       30.79       46.97      4.35 o 
  -3   9   5      616.83      550.69     11.10 o 
  -2   9   5      717.24      639.33     11.55 o 
  -1   9   5      389.11      406.53      9.67 o 
   0   9   5     1321.84     1289.26     18.09 o 
   1   9   5        0.47       14.84      3.47 o 
   2   9   5     1083.01     1043.14     19.48 o 
   3   9   5      119.92      141.71      6.60 o 
   4   9   5       60.28       47.73      4.99 o 
   5   9   5      783.80      796.10     18.18 o 
   6   9   5       69.38       85.41      7.82 o 
   7   9   5      436.69      387.65     16.24 o 
   8   9   5       67.11       79.49     10.29 o 
   9   9   5       29.34       22.42      8.62 o 
  10   9   5       16.69       17.71     14.57 o 
  11   9   5       22.67       30.17     13.07 o 
  12   9   5        2.06       -6.89     12.02 o 
  13   9   5        0.09        8.83     14.93 o 
 -14  10   5        0.90        1.26     13.14 o 
 -13  10   5       37.99       38.00     14.66 o 
 -12  10   5        4.99       -1.97      6.61 o 
 -11  10   5       63.23       70.31      7.55 o 
 -10  10   5       85.54      116.24      7.84 o 
  -9  10   5       22.36       13.01      5.10 o 
  -8  10   5       16.75       15.70      4.15 o 
  -7  10   5        9.37        3.72      3.18 o 
  -6  10   5       26.93       41.70      4.58 o 
  -5  10   5      130.43      137.25      4.68 o 
  -4  10   5      325.53      277.51      6.45 o 
  -3  10   5      551.42      555.74     11.44 o 
  -2  10   5      207.16      238.43      7.38 o 
  -1  10   5      253.97      232.24      6.91 o 
   0  10   5      405.46      400.73      8.69 o 
   1  10   5      212.67      244.78     16.07 o 
   2  10   5        0.55       15.18      4.67 o 
   3  10   5       71.84       85.10      9.97 o 
   4  10   5      121.91      123.31      6.60 o 
   5  10   5        3.47       -4.48      4.48 o 
   6  10   5        1.59       -5.60      5.60 o 
   7  10   5        2.20       -7.14      7.34 o 
   8  10   5       49.64       43.18     12.49 o 
   9  10   5       11.93       13.13      8.72 o 
  10  10   5        0.00        1.85     11.60 o 
  11  10   5       51.09       36.44     14.07 o 
  12  10   5        1.46       -4.64     13.30 o 
 -13  11   5        0.05        7.78      8.01 o 
 -12  11   5        3.27       -4.70      6.85 o 
 -11  11   5       26.95       24.66      6.74 o 
 -10  11   5      158.47      152.17      8.64 o 
  -9  11   5       21.99       17.32      5.71 o 
  -8  11   5        8.31        3.50      4.90 o 
  -7  11   5       25.78       38.90      4.19 o 
  -6  11   5       30.61       32.64      7.39 o 
  -5  11   5       93.65       90.76      4.31 o 
  -4  11   5       69.67       68.67      4.41 o 
  -3  11   5      114.80      133.10      4.61 o 
  -2  11   5        0.89       12.75      4.02 o 
  -1  11   5       12.73       13.85      3.77 o 
   0  11   5        2.37        2.87      3.42 o 
   1  11   5        0.09        2.99      3.74 o 
   2  11   5        0.71        1.99      4.49 o 
   3  11   5       40.11       31.72      4.79 o 
   4  11   5       15.41        1.51      4.63 o 
   5  11   5        0.69       -0.98      5.64 o 
   6  11   5       32.00       24.21      6.68 o 
   7  11   5       19.84       25.87      7.58 o 
   8  11   5      213.32      189.99     13.02 o 
   9  11   5        8.22        1.29      8.47 o 
  10  11   5        3.01        2.63     11.89 o 
  11  11   5        1.35       -9.33     11.80 o 
  12  11   5        2.21       14.74     14.51 o 
 -13  12   5        0.02        0.00      7.80 o 
 -12  12   5        0.40       -4.36      6.81 o 
 -11  12   5       37.85       33.37      7.07 o 
 -10  12   5       15.08        3.85      6.60 o 
  -9  12   5        0.01        7.46      5.45 o 
  -8  12   5      105.41       92.92      6.67 o 
  -7  12   5       10.79       -1.06      4.45 o 
  -6  12   5       86.22      102.56      6.83 o 
  -5  12   5      434.56      362.58     13.72 o 
  -4  12   5       14.07       25.55      3.85 o 
  -3  12   5        1.78        9.52      3.13 o 
  -2  12   5       81.20       72.68      5.40 o 
  -1  12   5        9.88       18.05      4.14 o 
   0  12   5      326.37      317.95      8.90 o 
   1  12   5        8.13        3.48      4.26 o 
   2  12   5      213.78      259.06      8.73 o 
   3  12   5      963.21      796.84     16.06 o 
   4  12   5        0.02        4.89      4.83 o 
   5  12   5       20.39        9.59      6.08 o 
   6  12   5      118.25      125.27      9.45 o 
   7  12   5      239.49      212.38     12.57 o 
   8  12   5        1.78        8.40      8.49 o 
   9  12   5        5.83       -7.86      8.23 o 
  10  12   5      149.20      165.59     18.11 o 
  11  12   5       18.61       24.79     13.16 o 
  12  12   5       18.16       11.32     14.56 o 
 -13  13   5        2.76       -2.89      8.15 o 
 -12  13   5        2.19       -5.83      6.67 o 
 -11  13   5       26.83       32.79      7.79 o 
 -10  13   5       89.57       62.68      7.97 o 
  -9  13   5       16.03       20.11      5.96 o 
  -8  13   5        0.41       -0.34      4.97 o 
  -7  13   5       62.01       70.66      5.22 o 
  -6  13   5      141.58      136.03      8.08 o 
  -5  13   5       23.34       28.84      5.01 o 
  -4  13   5      198.28      177.01      6.05 o 
  -3  13   5        4.83        4.34      3.24 o 
  -2  13   5        0.53        0.32      2.84 o 
  -1  13   5       43.65       45.64      3.53 o 
   0  13   5       71.00       73.47      5.44 o 
   1  13   5       18.42       18.69      4.87 o 
   2  13   5       10.60       13.37      4.97 o 
   3  13   5      474.06      523.79     13.07 o 
   4  13   5      165.85      165.87      9.59 o 
   5  13   5        2.51        5.70      6.18 o 
   6  13   5       46.55       58.89      8.02 o 
   7  13   5       38.50       32.21      9.31 o 
   8  13   5      158.56      159.18     12.89 o 
   9  13   5       52.81       53.50     11.70 o 
  10  13   5        7.12       -9.81     12.97 o 
  11  13   5        9.25       21.54     13.48 o 
  12  13   5        4.31        7.65     14.35 o 
 -13  14   5        1.34       -4.69     13.33 o 
 -12  14   5        1.59       -5.75      8.18 o 
 -11  14   5        0.35       -7.28      7.28 o 
 -10  14   5        0.14       -2.08      6.71 o 
  -9  14   5       64.50      105.16      7.57 o 
  -8  14   5        1.64       -4.02      5.64 o 
  -7  14   5      164.76      131.11      8.46 o 
  -6  14   5       90.43       92.51      7.61 o 
  -5  14   5       58.77       64.39      5.76 o 
  -4  14   5        5.13        3.65      3.83 o 
  -3  14   5       19.74       29.37      5.97 o 
  -2  14   5       87.01       99.12      4.68 o 
  -1  14   5       62.48       71.00      5.49 o 
   0  14   5        6.84       13.27      3.98 o 
   1  14   5       33.40       23.08      5.57 o 
   2  14   5        2.29       -4.85      4.85 o 
   3  14   5      178.13      184.51      8.28 o 
   4  14   5      123.20      153.96      9.64 o 
   5  14   5       37.58       44.25      7.65 o 
   6  14   5        0.50      -10.32     10.32 o 
   7  14   5       16.95       17.33      9.05 o 
   8  14   5       17.28       31.41      9.55 o 
   9  14   5       65.49       91.11     12.39 o 
  10  14   5       16.27       42.59     13.52 o 
  11  14   5        5.93       22.35     13.66 o 
  12  14   5        3.17       -2.38     14.25 o 
 -12  15   5        6.14       14.18      8.96 o 
 -11  15   5       20.99       23.11      7.64 o 
 -10  15   5       25.67       14.85      7.30 o 
  -9  15   5       91.31      103.18      7.58 o 
  -8  15   5      109.16      119.22      8.19 o 
  -7  15   5       46.94       37.75      7.45 o 
  -6  15   5       16.90        8.17      6.25 o 
  -5  15   5        1.60       -0.31      5.37 o 
  -4  15   5        4.10        6.44      4.30 o 
  -3  15   5      623.50      600.81     12.25 o 
  -2  15   5       83.78       90.57      5.37 o 
  -1  15   5      293.29      300.35      8.57 o 
   0  15   5      134.09      136.82      6.97 o 
   1  15   5      153.00      135.09      5.36 o 
   2  15   5      627.16      578.13     12.14 o 
   3  15   5       54.94       46.41      6.83 o 
   4  15   5        4.29       12.44      7.50 o 
   5  15   5       80.97       70.65      8.58 o 
   6  15   5       12.74        9.24      7.25 o 
   7  15   5      126.85      148.01     14.52 o 
   8  15   5        3.46        1.52      8.77 o 
   9  15   5        0.13       -9.04      9.04 o 
  10  15   5       18.80       34.98     14.20 o 
  11  15   5       10.03       23.43     18.04 o 
 -12  16   5        2.03        6.07      8.94 o 
 -11  16   5        0.08       -4.13      7.96 o 
 -10  16   5        2.89       11.95      6.93 o 
  -9  16   5       15.57       32.32      7.19 o 
  -8  16   5      138.27      143.27      9.37 o 
  -7  16   5       19.11        4.83      5.24 o 
  -6  16   5       57.47       58.56      7.33 o 
  -5  16   5       13.79       10.09      5.91 o 
  -4  16   5        3.15       -0.80      5.04 o 
  -3  16   5      253.74      260.83     11.03 o 
  -2  16   5      198.10      215.64      8.43 o 
  -1  16   5      549.32      536.25     11.22 o 
   0  16   5        1.04        1.70      3.72 o 
   1  16   5      113.56      124.09      5.71 o 
   2  16   5       35.51       41.43      4.42 o 
   3  16   5       56.69       80.11      5.11 o 
   4  16   5      139.80      149.70     10.16 o 
   5  16   5       53.32       44.22      7.41 o 
   6  16   5       33.03       50.65      5.36 o 
   7  16   5       74.35       77.81     11.09 o 
   8  16   5        5.65       -8.14      8.61 o 
   9  16   5        2.14       -2.84      9.96 o 
  10  16   5        2.77       -6.52     18.55 o 
  11  16   5        2.48       -9.99     12.61 o 
 -12  17   5       18.74       12.91     12.70 o 
 -11  17   5        1.51       -5.58      8.07 o 
 -10  17   5        2.89       13.35      7.83 o 
  -9  17   5        0.20       -5.93      5.93 o 
  -8  17   5        0.23       -0.82      6.39 o 
  -7  17   5       30.65       13.11      5.66 o 
  -6  17   5       45.16       46.72      9.99 o 
  -5  17   5       92.10       76.59      7.65 o 
  -4  17   5      221.32      228.43     14.55 o 
  -3  17   5       74.22       69.23      8.39 o 
  -2  17   5      723.81      728.04     15.25 o 
  -1  17   5       64.58       84.05      8.21 o 
   0  17   5        8.14        1.81      6.49 o 
   1  17   5       42.44       41.53      8.45 o 
   2  17   5      220.89      186.66      7.50 o 
   3  17   5      221.88      227.55      9.96 o 
   4  17   5       12.56       13.44      4.25 o 
   5  17   5        2.27       13.64      5.24 o 
   6  17   5       19.53       20.20      5.31 o 
   7  17   5        4.09        5.61      9.18 o 
   8  17   5       44.28       28.34     14.84 o 
   9  17   5        6.54       13.10     10.44 o 
  10  17   5       17.64       19.15     14.12 o 
  11  17   5        6.82        2.94     14.09 o 
 -11  18   5        6.40       15.48     11.59 o 
 -10  18   5        1.47       -8.64      8.64 o 
  -9  18   5       29.06       24.06      7.81 o 
  -8  18   5        7.21        8.64      7.64 o 
  -7  18   5        4.88       10.07      5.64 o 
  -6  18   5      108.89      102.22      8.68 o 
  -5  18   5        3.39       -0.07      6.08 o 
  -4  18   5       50.92       53.18      7.05 o 
  -3  18   5        2.18       10.40      5.30 o 
  -2  18   5       85.61      110.45      6.68 o 
  -1  18   5      259.51      288.72     13.13 o 
   0  18   5      161.78      121.65      9.56 o 
   1  18   5      453.03      427.63     12.21 o 
   2  18   5       93.85      131.84      8.24 o 
   3  18   5       58.09       55.54      6.65 o 
   4  18   5      192.04      168.01      9.02 o 
   5  18   5       10.67       16.36      5.81 o 
   6  18   5       17.12       18.65      5.57 o 
   7  18   5       11.54        7.91      6.03 o 
   8  18   5       30.92       12.82     10.04 o 
   9  18   5        7.30       14.15     14.72 o 
  10  18   5        6.42       -8.25     13.47 o 
 -11  19   5       26.26       29.75     10.01 o 
 -10  19   5       10.11        0.80     10.84 o 
  -9  19   5        8.72       13.56     10.82 o 
  -8  19   5       13.66        1.40     10.10 o 
  -7  19   5       59.41       48.88      6.89 o 
  -6  19   5      194.36      217.28     12.60 o 
  -5  19   5       10.89        4.03      7.03 o 
  -4  19   5       94.49       77.07      8.40 o 
  -3  19   5      386.61      409.18     12.92 o 
  -2  19   5       82.06       82.26      7.18 o 
  -1  19   5      120.27      149.45     10.73 o 
   0  19   5      106.72      105.84     15.84 o 
   1  19   5       29.09        5.31      7.12 o 
   2  19   5       56.34       40.59     12.16 o 
   3  19   5        8.99       -2.77      5.55 o 
   4  19   5       15.83        9.15      8.21 o 
   5  19   5        2.66        2.83      5.77 o 
   6  19   5      111.85      126.26      8.97 o 
   7  19   5       22.19       31.88      7.09 o 
   8  19   5        1.83       -2.17      9.78 o 
   9  19   5        2.07       -6.20     11.28 o 
  10  19   5        1.64      -12.39     12.39 o 
 -11  20   5        3.28        1.41      9.29 o 
 -10  20   5        4.81       11.76     11.00 o 
  -9  20   5       30.60       36.12      8.14 o 
  -8  20   5       29.23       42.23      7.53 o 
  -7  20   5       32.79       25.30      6.35 o 
  -6  20   5        1.13        5.07      7.76 o 
  -5  20   5       34.60       14.33     10.24 o 
  -4  20   5       19.89        8.80      6.75 o 
  -3  20   5       81.08       94.91     10.01 o 
  -2  20   5       17.96       13.68      6.21 o 
  -1  20   5      622.06      557.94     18.94 o 
   0  20   5       14.22        6.08      7.54 o 
   1  20   5       71.56       55.22      8.56 o 
   2  20   5       48.69       33.91      6.72 o 
   3  20   5        0.20       -5.30      5.30 o 
   4  20   5       52.02       45.40      7.06 o 
   5  20   5        0.73       -6.89      6.89 o 
   6  20   5       32.37       17.29      9.99 o 
   7  20   5        0.81       -1.11      6.40 o 
   8  20   5        4.54        5.93     11.01 o 
   9  20   5       52.14       60.91     12.87 o 
  10  20   5        4.94        2.70     20.29 o 
 -10  21   5       13.70       22.22     13.62 o 
  -9  21   5        2.89       -4.56      7.08 o 
  -8  21   5        2.59        4.34      6.69 o 
  -7  21   5        1.79        7.33      8.42 o 
  -6  21   5        0.18       -2.30      7.76 o 
  -5  21   5        0.55       -7.59      7.59 o 
  -4  21   5       23.16       17.48     11.80 o 
  -3  21   5      210.53      205.21     12.08 o 
  -2  21   5        5.51       15.90      6.28 o 
  -1  21   5       33.77       53.32      9.00 o 
   0  21   5       40.99       21.97     11.01 o 
   1  21   5       12.46        1.23      6.14 o 
   2  21   5       15.53       26.83      6.75 o 
   3  21   5       41.38       46.01      7.51 o 
   4  21   5       27.55       35.06      7.03 o 
   5  21   5        3.73       -4.08      6.33 o 
   6  21   5       21.58       23.47      7.74 o 
   7  21   5        9.56       -1.45      6.74 o 
   8  21   5       27.40       32.49      8.32 o 
   9  21   5        2.85       17.63     11.86 o 
 -10  22   5       15.24       21.14      8.38 o 
  -9  22   5       21.99        7.41      7.56 o 
  -8  22   5       28.88       36.09      7.70 o 
  -7  22   5       46.35       28.57      9.59 o 
  -6  22   5        0.30       -5.82      8.08 o 
  -5  22   5       14.69       15.80      8.13 o 
  -4  22   5       13.13        6.39      7.04 o 
  -3  22   5       72.43       65.79      8.08 o 
  -2  22   5       24.25       31.64      7.03 o 
  -1  22   5       81.86       83.39      9.91 o 
   0  22   5       13.05       15.24      8.12 o 
   1  22   5      170.60      160.41     18.67 o 
   2  22   5       44.96       43.36      7.50 o 
   3  22   5        8.19        5.85      6.55 o 
   4  22   5       53.49       50.46      7.82 o 
   5  22   5       26.30       25.67     11.29 o 
   6  22   5        0.06        1.00      8.50 o 
   7  22   5        3.41        6.78      7.04 o 
   8  22   5        0.94        8.94      7.47 o 
   9  22   5        0.03        7.05     26.39 o 
  -9  23   5        9.74        5.90      8.47 o 
  -8  23   5        7.67       -6.31      6.76 o 
  -7  23   5        4.02       -1.97      8.78 o 
  -6  23   5        0.78       -6.86      8.34 o 
  -5  23   5        2.83       24.14     10.02 o 
  -4  23   5       33.07       36.90      8.71 o 
  -3  23   5        0.03        3.97      8.41 o 
  -2  23   5        0.73       11.82      6.59 o 
  -1  23   5        0.02        3.69      6.28 o 
   0  23   5        5.66       -1.93      7.66 o 
   1  23   5       12.80       11.05      6.79 o 
   2  23   5        2.03       -2.66      6.47 o 
   3  23   5        2.32        1.03      6.88 o 
   4  23   5       20.01       31.34      7.72 o 
   5  23   5        3.68        5.38      7.01 o 
   6  23   5       16.05        7.72      7.61 o 
   7  23   5        0.22       -7.44      7.67 o 
   8  23   5        2.94        2.23      8.26 o 
  -9  24   5        0.02        3.91      7.69 o 
  -8  24   5       13.39       17.31     10.01 o 
  -7  24   5       44.29       61.73     22.41 o 
  -6  24   5        0.07       -6.58      8.52 o 
  -5  24   5        5.27        2.01      8.20 o 
  -4  24   5        9.09       13.00     11.87 o 
  -3  24   5       20.98       21.37      7.28 o 
  -2  24   5       10.73       19.58      7.18 o 
  -1  24   5       18.81       -1.26      7.13 o 
   0  24   5        1.51        0.88      8.13 o 
   1  24   5       21.76       16.58      7.43 o 
   2  24   5        0.71        0.55      8.53 o 
   3  24   5       37.92       42.26      8.17 o 
   4  24   5        0.07       10.90      7.41 o 
   5  24   5        0.88        5.24      7.40 o 
   6  24   5        0.49        5.41      8.26 o 
   7  24   5        0.21       -4.98      8.83 o 
   8  24   5       10.87       11.61      9.57 o 
  -8  25   5        5.43        3.77      9.57 o 
  -7  25   5        3.77        6.75     11.73 o 
  -6  25   5       43.44       42.41     10.14 o 
  -5  25   5        9.29       15.54      8.91 o 
  -4  25   5       17.59       30.51      9.15 o 
  -3  25   5        0.00        2.80      7.18 o 
  -2  25   5       16.98       10.90      7.12 o 
  -1  25   5       14.70       12.48      6.86 o 
   0  25   5        3.89        1.16      7.27 o 
   1  25   5        4.72        5.61      7.47 o 
   2  25   5        0.75        7.44      9.43 o 
   3  25   5        8.26       21.01      7.74 o 
   4  25   5        2.22       -1.86      7.40 o 
   5  25   5       15.93       27.66      8.52 o 
   6  25   5        7.86       -1.59     10.72 o 
   7  25   5        8.59        5.26      9.73 o 
  -7  26   5        0.06       19.69     11.31 o 
  -6  26   5        0.13       23.39      9.70 o 
  -5  26   5       33.58       51.37     10.68 o 
  -4  26   5        3.19        6.83      8.52 o 
  -3  26   5       13.31        7.62     10.31 o 
  -2  26   5        1.55       -6.89      6.89 o 
  -1  26   5       18.76       26.66      7.60 o 
   0  26   5       14.36       13.53      7.88 o 
   1  26   5        5.90        0.46      7.45 o 
   2  26   5        8.21       -2.40      7.51 o 
   3  26   5        4.24       10.45      8.06 o 
   4  26   5        3.24        2.71      7.89 o 
   5  26   5       21.00       21.55      9.49 o 
   6  26   5        0.54       -3.28      9.66 o 
  -6  27   5        0.05        7.07      9.85 o 
  -5  27   5        3.11        8.53      9.61 o 
  -4  27   5        3.18        9.13     11.47 o 
  -3  27   5        0.94       -7.96      7.96 o 
  -2  27   5        2.85       -2.39      7.98 o 
  -1  27   5        5.07        5.76      8.88 o 
   0  27   5        1.46       -4.69      8.37 o 
   1  27   5        0.80       -2.07      8.42 o 
   2  27   5        7.86       -7.15      9.91 o 
   3  27   5        5.69       17.53      9.59 o 
   4  27   5        8.82       24.43     10.10 o 
   5  27   5        0.37        7.84     12.38 o 
  -5  28   5        1.66       -9.24      9.24 o 
  -4  28   5        8.33       -4.79      8.91 o 
  -3  28   5        0.17        2.82      8.84 o 
  -2  28   5        0.60       -9.63      9.63 o 
  -1  28   5        0.57        0.69      8.89 o 
   0  28   5        0.71       -0.20      8.85 o 
   1  28   5        1.38        2.38      9.16 o 
   2  28   5        1.65        1.96      9.18 o 
   3  28   5        6.49        6.22      9.80 o 
   4  28   5        6.54       -6.22      9.59 o 
  -4  29   5        2.45       -7.54      9.19 o 
  -3  29   5        0.67        8.56      9.22 o 
  -2  29   5        3.87        6.17      8.75 o 
  -1  29   5        0.02       10.32      9.61 o 
   0  29   5        3.54       -8.16     11.51 o 
   1  29   5        1.51       -9.52      9.52 o 
   2  29   5        8.98        6.32      9.88 o 
   3  29   5        3.33        0.20      9.51 o 
  -1  30   5       12.36        0.64     13.48 o 
   0  30   5        0.00       16.44     14.38 o 
 -14   0   6       23.93       17.18     10.37 o 
 -13   0   6       16.12       17.58      9.21 o 
 -12   0   6        3.96       -7.03      7.67 o 
 -11   0   6        0.56       -6.53      6.53 o 
 -10   0   6        2.92        8.83      6.49 o 
  -9   0   6       53.40       58.67      6.21 o 
  -8   0   6       91.33      115.13      9.42 o 
  -7   0   6      299.70      282.90     10.09 o 
  -6   0   6     2223.39     1908.01     52.97 o 
  -5   0   6       21.55       49.38      6.96 o 
  -4   0   6      471.08      549.20     21.91 o 
  -3   0   6     2930.83     2910.15     64.88 o 
  -2   0   6     1088.34     1114.17     49.05 o 
  -1   0   6     1013.02      925.16     43.91 o 
   0   0   6      469.24      493.72     31.46 o 
   1   0   6       99.20      104.26     16.69 o 
   2   0   6      352.67      373.02     26.71 o 
   3   0   6     1265.17     1150.47     28.81 o 
   4   0   6      689.54      674.51     31.78 o 
   5   0   6        7.35       13.58      5.67 o 
   6   0   6     1027.50      877.13     29.00 o 
   7   0   6       10.76       16.55      9.81 o 
   8   0   6      113.99      143.10     17.40 o 
   9   0   6       14.70       38.26     15.28 o 
  10   0   6        9.27       -2.18     15.02 o 
  11   0   6       85.41       74.86     21.06 o 
  12   0   6       25.88       26.07     20.93 o 
  13   0   6       24.99       96.05     21.70 o 
 -14   1   6        2.19        8.96      9.26 o 
 -13   1   6        4.25       13.78      6.45 o 
 -12   1   6        9.59       -5.40      5.57 o 
 -11   1   6       18.48       16.17      5.32 o 
 -10   1   6        3.63       -4.40      4.40 o 
  -9   1   6      105.83      115.83      6.61 o 
  -8   1   6      558.72      478.01     12.02 o 
  -7   1   6        1.25        5.85      4.14 o 
  -6   1   6       97.04      130.36      7.08 o 
  -5   1   6      202.19      229.42      7.74 o 
  -4   1   6       28.85       22.15      4.20 o 
  -3   1   6      165.96      152.78      7.98 o 
  -2   1   6       35.96       57.32      8.98 o 
  -1   1   6     1827.10     1703.81     47.30 o 
   0   1   6     2482.32     2099.06     55.88 o 
   1   1   6      914.43      957.43     32.28 o 
   2   1   6       87.57      108.36     12.56 o 
   3   1   6        7.77       19.37      4.72 o 
   4   1   6       24.59       44.17      4.99 o 
   5   1   6      243.87      287.15      8.99 o 
   6   1   6      859.93      955.25     24.11 o 
   7   1   6      821.61      836.72     20.33 o 
   8   1   6      172.88      169.80     12.07 o 
   9   1   6      120.55      106.27     11.14 o 
  10   1   6       14.56       -1.33     10.66 o 
  11   1   6       49.34       61.15     15.15 o 
  12   1   6       41.11       85.83     28.06 o 
  13   1   6        6.94        1.83     15.15 o 
 -14   2   6      120.19      158.10      9.84 o 
 -13   2   6        3.82       -2.49      6.15 o 
 -12   2   6        0.99       -5.39      5.39 o 
 -11   2   6        6.82        9.92      5.31 o 
 -10   2   6        3.54       10.91      5.17 o 
  -9   2   6       16.56        8.80      3.77 o 
  -8   2   6      101.89      143.91     12.30 o 
  -7   2   6       39.38       45.11      6.96 o 
  -6   2   6      223.16      245.54      8.96 o 
  -5   2   6        2.96       -5.65      5.65 o 
  -4   2   6     1082.15     1101.17     16.98 o 
  -3   2   6      170.54      190.84      5.88 o 
  -2   2   6     1141.22     1012.37     18.69 o 
  -1   2   6        3.67       15.68     10.29 o 
   0   2   6      214.00      240.75     23.24 o 
   1   2   6       12.10       -8.35      8.35 o 
   2   2   6      119.53      157.15     13.79 o 
   3   2   6       20.48       19.40      5.23 o 
   4   2   6      581.37      640.36     12.52 o 
   5   2   6      172.08      171.09      8.83 o 
   6   2   6      243.38      219.07     10.70 o 
   7   2   6       52.48       66.39     17.83 o 
   8   2   6       27.65       20.46      8.04 o 
   9   2   6        0.07       -4.41      7.73 o 
  10   2   6      143.66      185.29     24.27 o 
  11   2   6       65.48       99.91     24.20 o 
  12   2   6       24.51       46.00     34.80 o 
  13   2   6       68.36       95.77     17.55 o 
 -14   3   6       54.96       95.01      8.88 o 
 -13   3   6        0.17       -3.02      8.07 o 
 -12   3   6        1.80       -1.86      5.63 o 
 -11   3   6        3.73        6.05      6.68 o 
 -10   3   6       19.22       17.13      4.81 o 
  -9   3   6       34.50       47.01      4.50 o 
  -8   3   6      296.15      266.02     14.86 o 
  -7   3   6       19.13       23.25      5.24 o 
  -6   3   6      919.60      870.64     17.42 o 
  -5   3   6      771.57      782.54     14.28 o 
  -4   3   6       18.35        6.20      3.74 o 
  -3   3   6      182.90      197.45      6.08 o 
  -2   3   6      234.40      235.16     10.29 o 
  -1   3   6     1325.05     1260.64     27.07 o 
   0   3   6       24.19       13.41      9.97 o 
   1   3   6       64.79       58.12     10.76 o 
   2   3   6        0.68        7.75      4.47 o 
   3   3   6      205.52      163.74     10.11 o 
   4   3   6        7.84       28.51      5.09 o 
   5   3   6       17.21       55.55      6.61 o 
   6   3   6       25.72        5.13      9.87 o 
   7   3   6      600.10      625.89     19.61 o 
   8   3   6      108.53      119.40     10.76 o 
   9   3   6       24.42        1.64      8.11 o 
  10   3   6        5.53        6.70     10.71 o 
  11   3   6       14.19       25.64     12.62 o 
  12   3   6       43.43       46.09     18.11 o 
 -14   4   6        7.26       13.21      7.60 o 
 -13   4   6        1.31       -4.30      6.45 o 
 -12   4   6        0.01       -5.58      5.58 o 
 -11   4   6       48.91       39.60      5.84 o 
 -10   4   6       22.66       20.88      4.87 o 
  -9   4   6       71.01       72.27      5.98 o 
  -8   4   6      140.24      101.86      6.87 o 
  -7   4   6       69.63       66.07      6.11 o 
  -6   4   6      631.51      580.54     14.06 o 
  -5   4   6       65.85       67.85      5.73 o 
  -4   4   6        6.38       -3.72      3.72 o 
  -3   4   6        0.15       -2.90      2.90 o 
  -2   4   6      566.91      593.05     11.50 o 
  -1   4   6      359.60      358.83     11.71 o 
   0   4   6      102.54       86.34      5.47 o 
   1   4   6      136.92      100.72      4.96 o 
   2   4   6      848.36      948.08     19.96 o 
   3   4   6       15.36       21.91      4.80 o 
   4   4   6       77.60       73.26      5.30 o 
   5   4   6      246.36      242.89     11.53 o 
   6   4   6      353.77      252.28     12.47 o 
   7   4   6       62.58       41.68     10.46 o 
   8   4   6        3.38        0.55      9.19 o 
   9   4   6       25.64       32.09      9.14 o 
  10   4   6       79.24       52.17     13.19 o 
  11   4   6       34.57       64.14     14.02 o 
  12   4   6        5.02        3.43     13.11 o 
 -14   5   6        0.02       -1.14      7.26 o 
 -13   5   6       15.83       24.28      7.37 o 
 -12   5   6       35.45       33.65      8.27 o 
 -11   5   6        3.65        6.14      5.16 o 
 -10   5   6       44.05       53.42      6.67 o 
  -9   5   6        0.01       -4.47      4.47 o 
  -8   5   6        0.16       -0.44      3.86 o 
  -7   5   6        0.04        5.02      4.97 o 
  -6   5   6       27.58       41.71      6.10 o 
  -5   5   6      213.13      196.79      7.98 o 
  -4   5   6       75.62       47.23      4.76 o 
  -3   5   6       76.89       49.57      3.69 o 
  -2   5   6       81.85       95.88      6.12 o 
  -1   5   6      611.47      581.00     14.43 o 
   0   5   6      715.83      759.38     16.94 o 
   1   5   6      275.56      351.57     10.26 o 
   2   5   6       18.09       39.64      5.62 o 
   3   5   6        5.66        3.38      3.55 o 
   4   5   6       50.88       43.30      5.00 o 
   5   5   6     1557.22     1472.94     31.71 o 
   6   5   6      144.18      149.93     10.60 o 
   7   5   6      352.16      316.13     18.14 o 
   8   5   6        3.59       -7.06      7.06 o 
   9   5   6       61.77       50.74     15.85 o 
  10   5   6       33.88       46.50     12.79 o 
  11   5   6        9.15       29.35     13.48 o 
  12   5   6        4.34      -12.16     12.16 o 
 -14   6   6        2.95       -4.05      7.13 o 
 -13   6   6        3.48        5.04      6.71 o 
 -12   6   6       48.49       59.56      7.84 o 
 -11   6   6        5.01        2.44      5.49 o 
 -10   6   6       20.61       19.41      6.10 o 
  -9   6   6      334.22      331.86      9.70 o 
  -8   6   6        0.02       -3.19      3.32 o 
  -7   6   6       56.24       46.22     10.10 o 
  -6   6   6      240.68      277.93     10.26 o 
  -5   6   6        6.25        5.09      4.74 o 
  -4   6   6       97.36       69.08      5.31 o 
  -3   6   6       18.36       17.70      3.36 o 
  -2   6   6       28.20       32.83      5.17 o 
  -1   6   6        2.35        8.42      3.50 o 
   0   6   6      135.82      136.41      5.90 o 
   1   6   6      915.88      992.94     21.48 o 
   2   6   6       72.63      104.14     10.93 o 
   3   6   6      414.69      370.16      9.56 o 
   4   6   6      123.43      127.23      6.74 o 
   5   6   6      170.61      252.34     12.40 o 
   6   6   6     1423.83     1276.91     44.14 o 
   7   6   6       10.92       10.75      7.77 o 
   8   6   6      101.96       91.68     10.15 o 
   9   6   6        2.94       10.21     10.52 o 
  10   6   6        9.97       -5.28     10.50 o 
  11   6   6       44.77       35.33     13.20 o 
  12   6   6        1.59       19.36     13.60 o 
 -13   7   6       14.00       14.82      7.11 o 
 -12   7   6       33.76       43.55      7.08 o 
 -11   7   6       88.99       85.12      7.02 o 
 -10   7   6        6.21       14.49      6.49 o 
  -9   7   6      137.63      165.26      7.52 o 
  -8   7   6        0.46       -0.37      4.34 o 
  -7   7   6        1.52        8.19      7.12 o 
  -6   7   6       65.77       63.43      6.51 o 
  -5   7   6        0.20       -5.63      5.63 o 
  -4   7   6      725.17      758.36     13.62 o 
  -3   7   6       39.69       27.54      3.75 o 
  -2   7   6       55.98       61.79      4.43 o 
  -1   7   6      517.88      545.85     10.51 o 
   0   7   6      123.98      131.51      6.40 o 
   1   7   6      373.50      378.51     13.06 o 
   2   7   6        0.42        2.15      6.15 o 
   3   7   6       12.21       10.13      5.97 o 
   4   7   6       12.72       -4.47      4.47 o 
   5   7   6       28.43       21.41      7.01 o 
   6   7   6       21.86       54.21      8.43 o 
   7   7   6      208.37      272.61     14.24 o 
   8   7   6       15.75       19.24      8.59 o 
   9   7   6       71.79      100.02     11.46 o 
  10   7   6        2.48      -10.59     10.59 o 
  11   7   6       19.81       31.33     13.43 o 
  12   7   6       76.46       97.35     16.74 o 
 -13   8   6        4.68        4.94      7.68 o 
 -12   8   6       23.45       37.02      6.98 o 
 -11   8   6        1.25       -3.26      5.40 o 
 -10   8   6        1.08       24.39      7.47 o 
  -9   8   6       10.93        5.27      5.73 o 
  -8   8   6        0.78       -3.97      3.97 o 
  -7   8   6       62.49       67.91      6.44 o 
  -6   8   6      100.45      108.50      8.43 o 
  -5   8   6        0.00       -2.14      4.70 o 
  -4   8   6       11.66       14.52      4.15 o 
  -3   8   6        1.15        4.32      3.54 o 
  -2   8   6        2.83       12.32      3.46 o 
  -1   8   6       33.96       37.23      3.99 o 
   0   8   6      550.09      544.03     14.31 o 
   1   8   6      932.62     1028.61     19.63 o 
   2   8   6        8.41        8.50      5.23 o 
   3   8   6      204.56      237.09      8.76 o 
   4   8   6       39.00       33.30      7.10 o 
   5   8   6        3.42       -4.41      6.25 o 
   6   8   6      532.01      511.65     17.74 o 
   7   8   6       43.26       51.80      8.98 o 
   8   8   6       39.98       15.49      8.71 o 
   9   8   6      126.91      137.74     20.45 o 
  10   8   6       10.37        0.04     11.16 o 
  11   8   6       25.39       31.62     13.30 o 
  12   8   6        0.35        5.27     13.46 o 
 -13   9   6       11.86       15.22      7.22 o 
 -12   9   6       22.82       29.70      6.73 o 
 -11   9   6        5.86       15.49      8.42 o 
 -10   9   6       96.71       88.49      8.38 o 
  -9   9   6       56.57       68.93      9.11 o 
  -8   9   6      109.80      102.78      8.27 o 
  -7   9   6      109.83      118.51      4.57 o 
  -6   9   6       40.84       34.25      8.53 o 
  -5   9   6       21.28       17.77      5.20 o 
  -4   9   6        4.64       -2.54      3.96 o 
  -3   9   6        5.47       -1.70      3.60 o 
  -2   9   6       84.96       99.93      5.00 o 
  -1   9   6      351.11      369.46     10.44 o 
   0   9   6       30.62       33.58      4.06 o 
   1   9   6       24.67       35.69      5.06 o 
   2   9   6       24.23       52.93      9.63 o 
   3   9   6       15.06       13.77      3.93 o 
   4   9   6       51.70       61.44      6.61 o 
   5   9   6       16.71       12.00      6.92 o 
   6   9   6       64.99       79.06      9.69 o 
   7   9   6      120.23       96.52     10.56 o 
   8   9   6       20.16       20.41      8.77 o 
   9   9   6        5.35       11.70      9.63 o 
  10   9   6        1.83       11.05     14.06 o 
  11   9   6       11.81        7.28     12.65 o 
  12   9   6       26.79       36.93     15.66 o 
 -13  10   6        1.31       -3.51      9.43 o 
 -12  10   6        5.74        7.26      6.31 o 
 -11  10   6        2.85       11.55      5.64 o 
 -10  10   6        0.68        1.46      8.42 o 
  -9  10   6       26.53       24.04      7.06 o 
  -8  10   6       65.48       86.86      9.43 o 
  -7  10   6       10.42       10.35      3.45 o 
  -6  10   6      180.13      142.01     11.44 o 
  -5  10   6        5.08       11.18      5.72 o 
  -4  10   6      175.59      141.22      6.74 o 
  -3  10   6       36.12       45.39      4.81 o 
  -2  10   6       28.41       31.48      4.19 o 
  -1  10   6      686.70      699.87     12.41 o 
   0  10   6      352.14      305.99      8.92 o 
   1  10   6       41.49       45.65      5.73 o 
   2  10   6      378.66      346.26     10.49 o 
   3  10   6      209.04      228.20     10.51 o 
   4  10   6      380.71      401.54     14.88 o 
   5  10   6        3.75       -6.45      6.45 o 
   6  10   6      107.04      100.66     10.19 o 
   7  10   6      574.47      677.85     22.23 o 
   8  10   6       10.41       10.34      8.83 o 
   9  10   6      107.33      122.01     12.74 o 
  10  10   6        0.05      -10.53     10.53 o 
  11  10   6       12.33       18.91     13.70 o 
  12  10   6       41.79       38.46     15.24 o 
 -13  11   6       10.30       13.63      7.27 o 
 -12  11   6       66.12       85.06      9.88 o 
 -11  11   6        7.80        3.94      9.60 o 
 -10  11   6       21.70       18.44      9.26 o 
  -9  11   6        8.95        4.29     11.79 o 
  -8  11   6      278.00      272.37     20.18 o 
  -7  11   6      156.27      139.55      6.32 o 
  -6  11   6      105.83       99.95      7.02 o 
  -5  11   6       41.50       26.26      6.62 o 
  -4  11   6       22.34       16.98      4.74 o 
  -3  11   6      856.81      878.92     15.79 o 
  -2  11   6      148.17      167.29      6.66 o 
  -1  11   6       10.49       13.84      3.89 o 
   0  11   6       79.03       75.29      4.98 o 
   1  11   6      400.11      467.52     11.99 o 
   2  11   6       97.18      136.85      9.55 o 
   3  11   6       50.09       44.11      6.17 o 
   4  11   6       50.46       53.16     10.68 o 
   5  11   6        9.79       -5.39      6.63 o 
   6  11   6        1.99        7.64      7.57 o 
   7  11   6      142.34      136.86     12.15 o 
   8  11   6       53.92       32.78      9.32 o 
   9  11   6       82.87       53.75     11.06 o 
  10  11   6       24.32       29.99     12.31 o 
  11  11   6        4.55       22.27     13.43 o 
  12  11   6       35.94       58.03     16.25 o 
 -13  12   6        1.73       -5.08      6.84 o 
 -12  12   6        0.01       16.63      7.48 o 
 -11  12   6        2.20       -8.18      9.17 o 
 -10  12   6       14.01       10.81      9.06 o 
  -9  12   6       32.14       18.14      8.58 o 
  -8  12   6       84.65       81.72      7.68 o 
  -7  12   6       19.35       33.25      5.20 o 
  -6  12   6        8.36       -4.31      7.49 o 
  -5  12   6       17.08        8.41     10.39 o 
  -4  12   6      253.55      240.96     11.21 o 
  -3  12   6      283.29      307.77      9.58 o 
  -2  12   6        1.95       -1.96      4.04 o 
  -1  12   6      111.52      132.03      6.24 o 
   0  12   6      400.02      399.36     11.04 o 
   1  12   6      201.90      185.12      8.94 o 
   2  12   6        1.47        2.08      6.41 o 
   3  12   6      122.31      144.89     10.30 o 
   4  12   6      122.03      148.69     10.41 o 
   5  12   6       12.72       -1.60      7.08 o 
   6  12   6      310.34      389.57     17.18 o 
   7  12   6      152.40      173.13     18.86 o 
   8  12   6        9.73        4.77      8.59 o 
   9  12   6        5.35       10.06      9.79 o 
  10  12   6        0.01      -11.04     11.04 o 
  11  12   6        0.13       -7.02     12.39 o 
 -12  13   6        2.83       14.04     10.45 o 
 -11  13   6        2.71       10.20      9.83 o 
 -10  13   6        5.22       -6.44     11.78 o 
  -9  13   6      105.86      115.50     12.08 o 
  -8  13   6        1.69        9.82      5.42 o 
  -7  13   6       39.83       52.98      5.29 o 
  -6  13   6       14.29       28.31      5.17 o 
  -5  13   6       51.50       71.02     23.63 o 
  -4  13   6       39.66       44.88      7.33 o 
  -3  13   6       27.65       30.33      6.75 o 
  -2  13   6        1.02        4.57      4.81 o 
  -1  13   6      143.26      147.15     10.05 o 
   0  13   6       47.61       70.78      6.15 o 
   1  13   6        3.83        5.14      5.99 o 
   2  13   6       49.91       53.46      6.98 o 
   3  13   6       13.12        1.22      6.33 o 
   4  13   6        0.62       -3.30     11.57 o 
   5  13   6       37.73       33.50     11.29 o 
   6  13   6       95.62       99.79     20.46 o 
   7  13   6       57.07       63.42     10.18 o 
   8  13   6       16.84       17.38      9.44 o 
   9  13   6       15.60       29.28     10.42 o 
  10  13   6        2.38       -3.49     11.52 o 
  11  13   6        0.35      -11.62     11.62 o 
 -12  14   6        1.12      -10.66     10.66 o 
 -11  14   6       11.61       17.27      8.04 o 
 -10  14   6        0.89      -10.97     13.61 o 
  -9  14   6        0.02       11.17      7.16 o 
  -8  14   6        0.32       -1.49      5.40 o 
  -7  14   6      159.60      197.84      8.03 o 
  -6  14   6       40.55       30.30      7.23 o 
  -5  14   6       18.47       20.74      5.80 o 
  -4  14   6      119.56      128.59     11.70 o 
  -3  14   6       70.96       83.90      9.19 o 
  -2  14   6       43.38       50.59      7.10 o 
  -1  14   6       78.15      112.26      9.99 o 
   0  14   6       48.80       51.59      7.14 o 
   1  14   6       99.68       83.29      7.69 o 
   2  14   6      450.37      487.95     21.30 o 
   3  14   6      461.79      488.73     15.03 o 
   4  14   6       10.36       24.38      7.76 o 
   5  14   6        0.70       -3.55      7.95 o 
   6  14   6      289.07      348.64     19.25 o 
   7  14   6        3.09       11.63     13.70 o 
   8  14   6        0.93       -0.20      8.94 o 
   9  14   6       41.08       31.90     10.76 o 
  10  14   6        2.42        2.52     12.19 o 
  11  14   6        0.52       -1.59     12.92 o 
 -12  15   6        0.68       -8.22      8.22 o 
 -11  15   6        4.36       -9.17      9.19 o 
 -10  15   6        4.77       -2.35      8.79 o 
  -9  15   6       51.20       43.84      8.31 o 
  -8  15   6      104.45       82.77      7.09 o 
  -7  15   6       12.89        4.70      4.95 o 
  -6  15   6        4.84       -7.62      7.62 o 
  -5  15   6      189.21      176.47      8.21 o 
  -4  15   6        1.06        5.66      4.53 o 
  -3  15   6      144.13      127.31     13.35 o 
  -2  15   6       49.18       57.12      8.32 o 
  -1  15   6      258.20      345.85     14.53 o 
   0  15   6      136.50      155.80     11.60 o 
   1  15   6      106.65      124.92     13.89 o 
   2  15   6      294.51      301.38     12.82 o 
   3  15   6       53.14       80.18      9.30 o 
   4  15   6       47.14       42.39      8.64 o 
   5  15   6       56.22       41.13     10.22 o 
   6  15   6        0.89       11.66      8.73 o 
   7  15   6        1.37       19.12      9.33 o 
   8  15   6       15.32       24.96     10.31 o 
   9  15   6       95.91      108.46     13.35 o 
  10  15   6        4.18       -6.22     12.21 o 
  11  15   6        6.85       -7.82     13.68 o 
 -12  16   6        3.61       16.03     11.04 o 
 -11  16   6        0.69        1.98     14.24 o 
 -10  16   6       18.76       23.21      9.61 o 
  -9  16   6        3.39        0.83      6.12 o 
  -8  16   6       78.90       77.04      7.19 o 
  -7  16   6       43.29       41.49      5.74 o 
  -6  16   6       93.72       74.16      9.15 o 
  -5  16   6       16.99       26.95      7.80 o 
  -4  16   6       42.68       34.13      4.84 o 
  -3  16   6        0.06        6.78      9.30 o 
  -2  16   6        5.74       11.52      9.59 o 
  -1  16   6       28.76       18.92      9.80 o 
   0  16   6        9.09       30.12     10.35 o 
   1  16   6       96.50      103.28     16.37 o 
   2  16   6        2.61       12.90     13.48 o 
   3  16   6       77.53       57.14     13.50 o 
   4  16   6      157.53      175.82     17.20 o 
   5  16   6       45.40       31.52      9.22 o 
   6  16   6      151.07      158.45     13.65 o 
   7  16   6       17.04        3.57      9.06 o 
   8  16   6        7.24       -4.45     10.28 o 
   9  16   6        3.23        1.01      9.93 o 
  10  16   6        2.49        3.05     13.07 o 
 -11  17   6       26.84       44.71     10.97 o 
 -10  17   6       20.50       12.79      9.53 o 
  -9  17   6        1.58        0.08      6.24 o 
  -8  17   6       25.23       42.76      6.45 o 
  -7  17   6       24.07       38.50      5.89 o 
  -6  17   6        7.88        6.70      5.64 o 
  -5  17   6        1.02       -6.99      6.99 o 
  -4  17   6       14.04       11.36      8.76 o 
  -3  17   6        2.35        4.26      5.06 o 
  -2  17   6        0.27        0.15     16.76 o 
  -1  17   6      217.57      252.28     17.51 o 
   0  17   6      140.86      140.95     17.53 o 
   1  17   6      127.55      136.46     14.20 o 
   2  17   6       47.04       51.79     17.08 o 
   3  17   6       26.86       48.03      9.20 o 
   4  17   6       28.39       22.43      8.80 o 
   5  17   6       40.04       15.46     10.58 o 
   6  17   6        1.08        5.64      8.70 o 
   7  17   6        0.04       -8.76      8.76 o 
   8  17   6       42.82       48.26     15.71 o 
   9  17   6       27.85        7.69     11.17 o 
  10  17   6        0.04        6.23     13.12 o 
 -11  18   6        0.12        8.50     10.14 o 
 -10  18   6        1.86       -4.74      9.54 o 
  -9  18   6        2.21        6.08      7.34 o 
  -8  18   6       57.93       75.76      9.69 o 
  -7  18   6        9.07       -5.81      5.81 o 
  -6  18   6        6.82       -5.44     13.55 o 
  -5  18   6        0.39       -7.14      7.14 o 
  -4  18   6       89.99       87.91     20.15 o 
  -3  18   6       28.64       23.79      6.97 o 
  -2  18   6      167.38      172.96     16.23 o 
  -1  18   6       46.94       84.51     13.42 o 
   0  18   6       18.58       12.64     15.54 o 
   1  18   6       32.40       12.16     12.71 o 
   2  18   6       76.02       82.42     11.53 o 
   3  18   6       20.72       15.94      8.48 o 
   4  18   6       27.16       40.56      9.53 o 
   5  18   6       34.50       41.49     10.23 o 
   6  18   6        0.92       -8.46      8.74 o 
   7  18   6        8.40       28.75     13.62 o 
   8  18   6       43.32       71.63     12.42 o 
   9  18   6       19.12        5.14     10.87 o 
  10  18   6        4.81       13.07     13.98 o 
 -10  19   6        2.89       -6.24      7.60 o 
  -9  19   6       16.50       -0.58      7.14 o 
  -8  19   6       23.61       26.02      7.46 o 
  -7  19   6        4.98        6.26      6.96 o 
  -6  19   6       33.55       43.44      6.88 o 
  -5  19   6        1.57       -4.13     11.94 o 
  -4  19   6        0.65        2.77      6.60 o 
  -3  19   6       50.12       41.41      7.22 o 
  -2  19   6        1.23       -0.64      6.23 o 
  -1  19   6      478.34      432.13     22.99 o 
   0  19   6       24.00       36.82     12.63 o 
   1  19   6        0.62       15.79     14.64 o 
   2  19   6       17.45       36.87     10.09 o 
   3  19   6       28.81       28.61     10.58 o 
   4  19   6        1.84       -3.04     13.73 o 
   5  19   6       16.82       27.80     10.15 o 
   6  19   6        9.44       20.72     14.18 o 
   7  19   6        2.38       -9.28      9.28 o 
   8  19   6        0.28       10.04     10.60 o 
   9  19   6        0.01        1.29     10.83 o 
 -10  20   6        2.66        4.00      8.70 o 
  -9  20   6        1.22       -6.89      7.25 o 
  -8  20   6        0.04       -2.63      6.90 o 
  -7  20   6        4.03        0.33      6.86 o 
  -6  20   6       38.88       49.44      7.50 o 
  -5  20   6       10.12       11.01      9.69 o 
  -4  20   6        0.00       -3.09      7.00 o 
  -3  20   6       14.45        6.19      6.51 o 
  -2  20   6       13.79        9.48      6.21 o 
  -1  20   6        7.47       11.61     14.96 o 
   0  20   6        2.78        0.31     11.10 o 
   1  20   6       53.68        8.47     15.92 o 
   2  20   6       57.99       60.76     11.46 o 
   3  20   6       35.50       57.93     13.48 o 
   4  20   6       48.29       60.57     11.00 o 
   5  20   6        4.28       17.38     10.64 o 
   6  20   6       56.76       44.40     11.55 o 
   7  20   6        0.42       11.82     10.34 o 
   8  20   6        9.83       10.84     10.87 o 
   9  20   6        1.33        0.66     11.28 o 
 -10  21   6        0.83        2.12      8.74 o 
  -9  21   6        5.42        7.49      8.64 o 
  -8  21   6        6.27        6.32     10.60 o 
  -7  21   6       32.81       25.51     10.75 o 
  -6  21   6        0.73       -2.35      9.01 o 
  -5  21   6       19.64       20.24      9.68 o 
  -4  21   6       44.17       34.00      8.51 o 
  -3  21   6       94.28      103.30      9.67 o 
  -2  21   6       12.87       18.63     10.81 o 
  -1  21   6       10.08       30.20     11.84 o 
   0  21   6      204.53      207.12     25.04 o 
   1  21   6       21.43       13.48     15.92 o 
   2  21   6       31.24       33.64     17.08 o 
   3  21   6        1.01       -1.24     10.53 o 
   4  21   6        2.22       -5.48     10.09 o 
   5  21   6       46.60       53.97     11.64 o 
   6  21   6        2.18        3.16      9.92 o 
   7  21   6        1.13        1.94     10.44 o 
   8  21   6        5.32       10.01     10.92 o 
  -9  22   6        0.50        4.38      7.83 o 
  -8  22   6        3.62       -1.83      8.10 o 
  -7  22   6        2.38       11.61      7.99 o 
  -6  22   6        0.78        3.54      7.98 o 
  -5  22   6        0.13       -7.45      8.96 o 
  -4  22   6        7.42        5.82     11.36 o 
  -3  22   6       29.31       26.14      8.91 o 
  -2  22   6       55.02       75.50     11.80 o 
  -1  22   6        2.02        1.19      6.61 o 
   0  22   6        1.50       12.33      7.77 o 
   1  22   6        2.82       -1.58      9.64 o 
   2  22   6        7.85        8.29     10.38 o 
   3  22   6       26.53       27.48     11.84 o 
   4  22   6        5.03        4.65     11.62 o 
   5  22   6        3.71       -1.92      9.79 o 
   6  22   6       18.95       23.24     11.14 o 
   7  22   6        2.84       -1.40     11.05 o 
   8  22   6        0.12       -1.86     11.31 o 
  -8  23   6        0.13       -2.11      8.04 o 
  -7  23   6        0.05       -5.67      7.65 o 
  -6  23   6        7.63        5.56      7.16 o 
  -5  23   6        0.18        1.26     14.77 o 
  -4  23   6        4.61       -1.22     10.06 o 
  -3  23   6       13.10       -2.00     10.55 o 
  -2  23   6        5.47        9.08     12.27 o 
  -1  23   6       24.04       -6.04      7.75 o 
   0  23   6       41.99       49.42     12.33 o 
   1  23   6       16.48       23.75      7.87 o 
   2  23   6        3.48      -10.38     10.38 o 
   3  23   6        0.39      -10.44     10.44 o 
   4  23   6        9.39        5.78     11.43 o 
   5  23   6        2.68       -2.46      9.97 o 
   6  23   6        0.07       -7.70     10.31 o 
   7  23   6       32.35       10.45     11.55 o 
  -8  24   6        1.36        8.71      8.43 o 
  -7  24   6        3.97        8.36      8.03 o 
  -6  24   6       44.37       61.78      8.62 o 
  -5  24   6        5.48       21.93     21.51 o 
  -4  24   6        9.27       10.46      8.56 o 
  -3  24   6        0.01       -7.77      7.77 o 
  -2  24   6       40.13       46.68      9.29 o 
  -1  24   6       38.07       44.18      9.53 o 
   0  24   6        1.52        2.15      9.25 o 
   1  24   6       31.44       41.72      7.50 o 
   2  24   6        0.79        6.51     11.30 o 
   3  24   6        0.51        5.85     11.69 o 
   4  24   6        9.51       36.11     13.13 o 
   5  24   6        5.26       11.38     16.37 o 
   6  24   6        0.49       20.52     12.28 o 
  -7  25   6        0.08       -0.56      8.27 o 
  -6  25   6        3.90        3.02     10.46 o 
  -5  25   6        9.49       14.73     10.91 o 
  -4  25   6       19.85       14.31     13.61 o 
  -3  25   6        1.02        1.18      8.16 o 
  -2  25   6       26.97       30.53      8.79 o 
  -1  25   6        3.56       -0.11      8.33 o 
   0  25   6        1.25        2.98      7.04 o 
   1  25   6        0.30        2.55      6.85 o 
   2  25   6        7.75      -10.53     10.53 o 
   3  25   6       12.43       48.04     14.18 o 
   4  25   6        3.44       11.65     12.60 o 
   5  25   6        0.24       17.56     18.30 o 
   6  25   6        8.49       11.11     11.98 o 
  -6  26   6       18.80       -1.76     11.55 o 
  -5  26   6        0.02       -2.30     15.79 o 
  -4  26   6        1.11       -6.15     10.12 o 
  -3  26   6        2.89        8.02      9.23 o 
  -2  26   6        8.08       11.24     10.66 o 
  -1  26   6        1.10       -2.27     14.51 o 
   0  26   6        9.78       20.18     10.10 o 
   1  26   6        4.10        9.71      7.48 o 
   2  26   6       22.87       20.07     10.86 o 
   3  26   6       18.49       26.28     13.22 o 
   4  26   6        0.26      -11.48     11.48 o 
   5  26   6        0.24       -7.94     12.89 o 
  -5  27   6        1.09        2.01     25.75 o 
  -4  27   6        0.63      -10.27     10.27 o 
  -3  27   6        6.10       12.01     10.50 o 
  -2  27   6        1.18       12.07     11.43 o 
  -1  27   6        1.79        0.15     11.24 o 
   0  27   6       11.49       14.08      8.30 o 
   1  27   6        0.86        1.37      7.50 o 
   2  27   6        0.26        6.74      7.44 o 
   3  27   6        3.06        7.15     12.75 o 
   4  27   6        2.91        2.05     17.72 o 
  -4  28   6        0.39       -1.03     12.07 o 
  -3  28   6        4.25        9.02     20.74 o 
  -2  28   6        8.41       -7.83     11.04 o 
  -1  28   6        1.00        9.17     16.69 o 
   0  28   6       10.80       10.52     17.46 o 
   1  28   6        0.63        2.46      8.79 o 
   2  28   6        3.43        4.97     10.53 o 
 -13   1   7        0.61       17.28     12.90 o 
 -12   1   7        6.05        9.64      9.47 o 
 -11   1   7        3.26       -7.63      7.63 o 
 -10   1   7        0.02       -4.15      6.62 o 
  -9   1   7        2.77       -5.86      5.86 o 
  -8   1   7       58.62       57.53     16.82 o 
  -7   1   7      137.80      116.59     15.22 o 
  -6   1   7     1116.67     1069.94     23.66 o 
  -5   1   7        2.50        2.34      5.62 o 
  -4   1   7        6.32        5.29      3.96 o 
  -3   1   7        0.02       -1.71      4.80 o 
  -2   1   7      363.09      360.43     11.97 o 
  -1   1   7      254.30      260.08     17.94 o 
   0   1   7      175.39      177.71     15.16 o 
   1   1   7       35.94       57.83     12.97 o 
   2   1   7      469.64      416.07     22.87 o 
   3   1   7      123.45      131.68     11.94 o 
   4   1   7       50.56       49.23      5.40 o 
   5   1   7       13.41       16.47      5.53 o 
   6   1   7        1.85       -5.65      5.65 o 
   7   1   7        1.18       -6.23      6.23 o 
   8   1   7       13.72       22.01      8.21 o 
   9   1   7        0.89       -0.29      8.70 o 
  10   1   7       58.04       82.17     14.16 o 
  11   1   7        0.10       -4.86     12.33 o 
  12   1   7        0.00        1.63     12.21 o 
 -13   2   7       25.76       26.40     10.98 o 
 -12   2   7        4.22       -2.14      9.30 o 
 -11   2   7        5.73        5.45      8.17 o 
 -10   2   7       25.60       29.45      9.12 o 
  -9   2   7        5.76       -2.99      5.51 o 
  -8   2   7      134.37      118.65     19.00 o 
  -7   2   7       31.07       53.42     16.82 o 
  -6   2   7      598.49      546.16     20.25 o 
  -5   2   7      698.46      713.01     37.01 o 
  -4   2   7      485.73      428.46      9.75 o 
  -3   2   7      134.57      110.79      5.45 o 
  -2   2   7      437.16      444.02     11.00 o 
  -1   2   7      522.47      541.76     25.01 o 
   0   2   7        6.93        8.73     10.12 o 
   1   2   7      104.69      133.26     37.43 o 
   2   2   7      181.86      205.48     16.70 o 
   3   2   7      113.90      103.24      7.50 o 
   4   2   7      327.86      338.89     11.25 o 
   5   2   7       25.26       17.46      5.87 o 
   6   2   7       16.09       13.57      9.51 o 
   7   2   7      128.46      138.94     10.85 o 
   8   2   7       12.03        9.88      7.92 o 
   9   2   7       37.59       16.85      9.32 o 
  10   2   7       14.05       10.07     11.85 o 
  11   2   7        0.04       -1.62     11.43 o 
  12   2   7        2.38       -3.30     12.76 o 
 -13   3   7       39.50       53.21     11.58 o 
 -12   3   7       37.39       38.04     10.11 o 
 -11   3   7        7.75       11.20      9.57 o 
 -10   3   7        3.33       19.11     11.81 o 
  -9   3   7        7.14       -5.26     12.71 o 
  -8   3   7      267.45      181.82     22.73 o 
  -7   3   7       11.61        7.19     14.64 o 
  -6   3   7      194.13      211.78     22.45 o 
  -5   3   7       22.87       16.97      6.11 o 
  -4   3   7       31.44       27.57      4.38 o 
  -3   3   7       39.46       39.22      3.82 o 
  -2   3   7       16.24       16.37      4.43 o 
  -1   3   7      539.41      513.56     14.60 o 
   0   3   7      141.49      140.70     14.48 o 
   1   3   7        1.81       -8.42      8.42 o 
   2   3   7        0.70        1.35      4.13 o 
   3   3   7        0.93       -1.63      5.41 o 
   4   3   7       48.47       30.96      5.29 o 
   5   3   7        5.96       -1.40      5.37 o 
   6   3   7        2.63       12.30      6.75 o 
   7   3   7       60.49       38.52      8.60 o 
   8   3   7       21.31        9.29      8.05 o 
   9   3   7        0.06        4.26     11.25 o 
  10   3   7        1.99       -5.14     11.21 o 
  11   3   7        4.15       -0.35     11.53 o 
  12   3   7        0.54        9.20     13.22 o 
 -13   4   7        4.27       16.04     10.31 o 
 -12   4   7        3.01        2.04     18.81 o 
 -11   4   7       35.60       60.55      9.75 o 
 -10   4   7        7.25        5.99      6.91 o 
  -9   4   7       41.76       16.82     13.74 o 
  -8   4   7        8.04       -6.16     14.00 o 
  -7   4   7       55.90       53.29     16.95 o 
  -6   4   7       84.11       93.41     17.14 o 
  -5   4   7       78.08       80.21     11.75 o 
  -4   4   7        1.24       -4.23      4.23 o 
  -3   4   7       12.96       25.16      3.75 o 
  -2   4   7      108.53      100.26     13.62 o 
  -1   4   7       82.39       82.00      8.30 o 
   0   4   7       18.63       22.58      3.52 o 
   1   4   7       15.09        8.32      5.13 o 
   2   4   7        0.39       -4.98      8.19 o 
   3   4   7      141.90      156.71     10.13 o 
   4   4   7      128.43      132.30      9.77 o 
   5   4   7      394.67      333.62     17.58 o 
   6   4   7        1.61       -1.68      6.78 o 
   7   4   7        3.86        3.50      7.51 o 
   8   4   7       37.79       53.62      9.44 o 
   9   4   7       10.70       15.37      9.19 o 
  10   4   7        0.03       -8.85     10.58 o 
  11   4   7       14.94      -10.93     10.93 o 
  12   4   7       27.96       15.74     13.76 o 
 -13   5   7       51.59       55.07     18.04 o 
 -12   5   7        7.86        9.47      9.30 o 
 -11   5   7        0.04       12.66     10.91 o 
 -10   5   7       65.05       67.01      8.63 o 
  -9   5   7        0.00       -4.24     12.84 o 
  -8   5   7      148.04      107.60     20.03 o 
  -7   5   7      185.56      177.20     21.83 o 
  -6   5   7        2.66      -18.68     18.68 o 
  -5   5   7      388.39      380.27     14.77 o 
  -4   5   7       23.22       29.79      5.39 o 
  -3   5   7      183.21      175.55      6.75 o 
  -2   5   7       46.04       75.53      4.18 o 
  -1   5   7        0.39       28.16     10.60 o 
   0   5   7      105.81      107.80      5.80 o 
   1   5   7      292.05      300.25      9.19 o 
   2   5   7        1.08        0.09      4.12 o 
   3   5   7        0.55        6.21      6.66 o 
   4   5   7       34.86       31.55      6.08 o 
   5   5   7        6.51       21.71      6.54 o 
   6   5   7       72.77       74.04      8.62 o 
   7   5   7       77.81       47.44      8.89 o 
   8   5   7       63.88       97.01     13.12 o 
   9   5   7       33.57       66.12     10.65 o 
  10   5   7        0.41        3.11     19.77 o 
  11   5   7        0.34       -4.84     10.79 o 
  12   5   7        9.73       20.03     14.16 o 
 -13   6   7        3.86       23.89     10.72 o 
 -12   6   7       61.01       76.97     11.25 o 
 -11   6   7        9.31        0.91      7.79 o 
 -10   6   7        0.03       21.19      9.50 o 
  -9   6   7        0.45        6.68     13.74 o 
  -8   6   7       11.78        2.70     14.12 o 
  -7   6   7      101.53       88.47     19.39 o 
  -6   6   7        5.10       -6.32     15.22 o 
  -5   6   7       97.28       90.24      8.79 o 
  -4   6   7      401.03      414.88     11.03 o 
  -3   6   7        0.08        3.58      3.87 o 
  -2   6   7       49.38       65.80      4.37 o 
  -1   6   7      225.30      220.67      9.44 o 
   0   6   7      125.99      127.72      7.22 o 
   1   6   7      470.97      423.14     12.64 o 
   2   6   7       28.17        7.68      6.76 o 
   3   6   7       92.39      110.34     10.45 o 
   4   6   7       31.99       24.19      9.36 o 
   5   6   7        5.15        2.76      6.25 o 
   6   6   7      162.74      219.76     12.94 o 
   7   6   7        4.49       -1.59      7.34 o 
   8   6   7      215.35      174.58     12.82 o 
   9   6   7        2.67       -1.05      8.90 o 
  10   6   7        0.09       -8.41     10.21 o 
  11   6   7        0.27       -5.43     11.54 o 
 -13   7   7        2.01        1.89      7.06 o 
 -12   7   7       19.86       14.21      9.60 o 
 -11   7   7        0.54       10.97      8.17 o 
 -10   7   7      159.27      149.72     13.10 o 
  -9   7   7      109.73       97.97     18.75 o 
  -8   7   7       76.29       77.68     18.62 o 
  -7   7   7        0.01      -13.10     13.10 o 
  -6   7   7       19.14        5.65     15.67 o 
  -5   7   7       18.28       23.57      7.09 o 
  -4   7   7       18.91       27.32      5.71 o 
  -3   7   7       10.21       15.19      4.18 o 
  -2   7   7       80.59      107.09      5.46 o 
  -1   7   7      266.86      344.85     10.12 o 
   0   7   7       30.89       27.76      5.15 o 
   1   7   7       23.00       23.19      5.32 o 
   2   7   7        1.60       -1.33      6.60 o 
   3   7   7        0.47        4.27      7.91 o 
   4   7   7      172.83      165.11      9.49 o 
   5   7   7      131.07      100.32      8.97 o 
   6   7   7      169.96      132.30     10.45 o 
   7   7   7       38.69       17.70      7.88 o 
   8   7   7       20.95       29.19      9.27 o 
   9   7   7       49.10       64.06     16.10 o 
  10   7   7        2.39       -5.86     10.24 o 
  11   7   7        0.12        5.13     12.61 o 
 -13   8   7        0.02       -2.55      7.03 o 
 -12   8   7       25.86       11.58      9.71 o 
 -11   8   7       93.59       99.50     16.82 o 
 -10   8   7      278.49      287.50     16.44 o 
  -9   8   7       13.92        7.19     14.12 o 
  -8   8   7        9.80      -11.68     13.61 o 
  -7   8   7        3.13       27.61     17.08 o 
  -6   8   7       16.28       24.27     16.05 o 
  -5   8   7      175.38      188.16     26.00 o 
  -4   8   7        7.30        8.78      5.23 o 
  -3   8   7      106.71       91.61      6.70 o 
  -2   8   7        0.89       15.13      4.16 o 
  -1   8   7       31.82       32.06      4.15 o 
   0   8   7       78.96       97.62      7.50 o 
   1   8   7        6.63       -3.48      4.98 o 
   2   8   7      115.50       91.27     10.52 o 
   3   8   7      128.34      127.77     12.59 o 
   4   8   7       31.56       24.66      6.65 o 
   5   8   7        5.75       10.49      6.63 o 
   6   8   7       41.72       53.15      8.83 o 
   7   8   7       69.15       89.48     12.92 o 
   8   8   7       39.27       14.63      8.83 o 
   9   8   7        0.38       -8.14      8.14 o 
  10   8   7       18.89       11.99     11.38 o 
  11   8   7        6.02       10.50     13.20 o 
 -13   9   7        0.19        3.01      7.31 o 
 -12   9   7       40.82       52.96     10.82 o 
 -11   9   7        9.92       -4.24      9.76 o 
 -10   9   7       18.48       21.70      9.12 o 
  -9   9   7      170.29      178.10     22.86 o 
  -8   9   7       23.61       52.90     17.98 o 
  -7   9   7       87.32      105.68     21.32 o 
  -6   9   7       58.99       80.00     19.77 o 
  -5   9   7       67.36       51.83     10.09 o 
  -4   9   7      351.96      377.01     14.35 o 
  -3   9   7        1.33       -2.64      6.10 o 
  -2   9   7        9.51       17.39      5.00 o 
  -1   9   7        8.02       14.07      4.46 o 
   0   9   7        8.45        4.71      4.78 o 
   1   9   7       10.87        8.74      5.41 o 
   2   9   7        0.72        3.53      7.74 o 
   3   9   7       85.94       61.03      7.06 o 
   4   9   7      104.00      101.87      8.73 o 
   5   9   7        9.97       15.39      7.38 o 
   6   9   7       32.85       35.11      8.49 o 
   7   9   7        1.97       16.86      8.31 o 
   8   9   7       18.63        9.33      9.15 o 
   9   9   7       33.09       35.65     10.94 o 
  10   9   7        0.12       19.60     16.24 o 
  11   9   7       20.60       50.06     14.93 o 
 -12  10   7        1.72        4.16     11.36 o 
 -11  10   7       56.16       59.84     12.20 o 
 -10  10   7       35.11       48.02      9.25 o 
  -9  10   7       43.12       54.32     18.62 o 
  -8  10   7       54.13       49.82     18.49 o 
  -7  10   7       24.40        4.88     15.92 o 
  -6  10   7       15.79       -5.14     15.02 o 
  -5  10   7      147.15      159.09     24.91 o 
  -4  10   7      155.53      144.83     10.45 o 
  -3  10   7       85.02       58.18      7.25 o 
  -2  10   7       52.52       53.70      6.21 o 
  -1  10   7       14.30       16.08      4.98 o 
   0  10   7       43.61       43.76      5.29 o 
   1  10   7       86.66       65.41      7.68 o 
   2  10   7       71.99       79.76     11.07 o 
   3  10   7        0.02       -5.15      5.15 o 
   4  10   7       17.83       10.65      9.17 o 
   5  10   7       57.99       90.74      9.29 o 
   6  10   7       47.68       55.42      9.97 o 
   7  10   7       17.90        9.76      8.39 o 
   8  10   7       22.24       12.07      9.29 o 
   9  10   7        0.01       -9.02      9.02 o 
  10  10   7        8.40        6.29     11.74 o 
  11  10   7        3.39       -1.37     27.41 o 
 -12  11   7        5.50       -7.46      7.46 o 
 -11  11   7        5.02       24.65     10.79 o 
 -10  11   7       14.12       15.67      8.60 o 
  -9  11   7       11.32      -10.79     14.51 o 
  -8  11   7        7.16       -5.52     15.02 o 
  -7  11   7        2.47       16.56     16.31 o 
  -6  11   7        5.39        3.60     16.44 o 
  -5  11   7       45.38       53.42     18.75 o 
  -4  11   7       38.58       40.61      9.98 o 
  -3  11   7        0.68       -6.05      6.05 o 
  -2  11   7      131.84      147.06      8.35 o 
  -1  11   7        2.03       13.53      5.24 o 
   0  11   7       29.37       29.06     10.66 o 
   1  11   7      397.64      404.60     14.31 o 
   2  11   7        0.00      -10.46     10.46 o 
   3  11   7        0.35       -5.73      5.73 o 
   4  11   7       22.63       25.75      7.27 o 
   5  11   7       80.52       91.39     14.70 o 
   6  11   7       11.58       32.18      8.89 o 
   7  11   7        0.80       -1.64     13.54 o 
   8  11   7       19.79        8.04      9.08 o 
   9  11   7        4.90       16.60     13.04 o 
  10  11   7        6.50       18.74     12.65 o 
  11  11   7        3.81       14.05     17.14 o 
 -12  12   7        0.49       -4.99      7.62 o 
 -11  12   7       10.09        6.43      7.83 o 
 -10  12   7        0.98       -7.58      7.58 o 
  -9  12   7       12.80        5.26     17.33 o 
  -8  12   7       15.99        1.41     15.28 o 
  -7  12   7      243.76      210.71     26.84 o 
  -6  12   7       41.75       19.39     17.08 o 
  -5  12   7       19.72       53.29     18.75 o 
  -4  12   7       50.23       49.43     11.60 o 
  -3  12   7       16.72       17.69      7.06 o 
  -2  12   7      457.89      466.75     16.83 o 
  -1  12   7      196.99      208.93     11.88 o 
   0  12   7       13.93       18.07      8.56 o 
   1  12   7      698.37      627.18     19.05 o 
   2  12   7       28.53       23.39     10.52 o 
   3  12   7       10.86       -3.88      9.04 o 
   4  12   7       92.27       56.81      8.62 o 
   5  12   7        6.88       18.72      7.96 o 
   6  12   7      224.57      205.79     13.59 o 
   7  12   7       20.81       30.79      9.25 o 
   8  12   7       60.68       51.57     10.68 o 
   9  12   7        2.75       12.88     10.01 o 
  10  12   7        2.46       26.24     13.03 o 
 -12  13   7        0.61       -1.37      8.05 o 
 -11  13   7        0.17       -6.71      6.71 o 
 -10  13   7        5.85        3.08      7.96 o 
  -9  13   7       26.90       26.84     18.23 o 
  -8  13   7       36.56       36.98     18.36 o 
  -7  13   7       30.24       41.73     19.13 o 
  -6  13   7        9.51      -12.20     14.51 o 
  -5  13   7        8.87       -5.91     15.54 o 
  -4  13   7       35.71       14.41     10.89 o 
  -3  13   7        0.03        6.26      7.07 o 
  -2  13   7      125.81      146.79     10.68 o 
  -1  13   7       94.72       84.48      9.01 o 
   0  13   7       70.90       67.05      8.52 o 
   1  13   7        0.38        9.78      6.76 o 
   2  13   7        5.77       17.74      7.37 o 
   3  13   7        9.99       19.45      7.25 o 
   4  13   7       76.23       88.75     11.37 o 
   5  13   7        0.68        3.92     11.27 o 
   6  13   7       16.32       16.12      9.52 o 
   7  13   7       30.10       28.66      9.85 o 
   8  13   7        7.54        3.15      9.59 o 
   9  13   7        7.67       12.29     10.42 o 
  10  13   7        0.43        0.25     11.96 o 
 -11  14   7       15.52       34.09      6.44 o 
 -10  14   7        4.68       -5.46      8.03 o 
  -9  14   7        4.89        3.08     15.54 o 
  -8  14   7       15.89       63.43     20.03 o 
  -7  14   7       24.79       31.46     18.62 o 
  -6  14   7       18.82       27.74     17.72 o 
  -5  14   7       30.94        3.60     16.69 o 
  -4  14   7        0.41        1.27     10.58 o 
  -3  14   7        3.30       -9.22      9.22 o 
  -2  14   7        9.82        8.62      7.31 o 
  -1  14   7        3.22       11.21      7.26 o 
   0  14   7       12.58       18.86      7.54 o 
   1  14   7       85.54       97.50      9.87 o 
   2  14   7       12.71        8.48      7.67 o 
   3  14   7       18.18       22.50      7.74 o 
   4  14   7       19.85       29.87      8.25 o 
   5  14   7        6.69        5.59      8.07 o 
   6  14   7       18.13        9.15      8.49 o 
   7  14   7        7.10       23.53     10.02 o 
   8  14   7        6.70        2.44      9.62 o 
   9  14   7        2.34       -9.73      9.73 o 
  10  14   7        8.54       12.89     12.53 o 
 -11  15   7        0.14        4.10      6.02 o 
 -10  15   7        8.27       -2.96      5.59 o 
  -9  15   7       10.01        6.04     16.95 o 
  -8  15   7        1.80       -8.22     15.92 o 
  -7  15   7        8.26        6.55     16.69 o 
  -6  15   7       46.74       61.51     20.42 o 
  -5  15   7        8.28       -3.34     16.69 o 
  -4  15   7       15.88       17.45     10.67 o 
  -3  15   7        9.95       14.36     10.88 o 
  -2  15   7       28.71       34.66     11.24 o 
  -1  15   7      128.10      109.98     14.46 o 
   0  15   7       78.98       49.89     12.66 o 
   1  15   7       92.86      120.07     14.70 o 
   2  15   7        8.19       -3.52     11.24 o 
   3  15   7       79.87       71.06      9.57 o 
   4  15   7        3.25        2.25      7.76 o 
   5  15   7        0.85       -7.83      7.83 o 
   6  15   7        1.13       -1.30      8.73 o 
   7  15   7        1.07        2.83      9.05 o 
   8  15   7       25.38       21.86     10.33 o 
   9  15   7        2.77       19.74     10.63 o 
  10  15   7        1.25       -2.88     12.78 o 
 -11  16   7        2.63       19.59      6.34 o 
 -10  16   7        0.33       -6.16      9.37 o 
  -9  16   7        9.83       -1.93     18.36 o 
  -8  16   7       79.37      109.66     23.63 o 
  -7  16   7       13.13       42.89     19.52 o 
  -6  16   7        8.53       -4.11     16.69 o 
  -5  16   7        0.18      -13.35     15.28 o 
  -4  16   7       57.84       63.12     13.40 o 
  -3  16   7      117.89      111.54     14.73 o 
  -2  16   7       21.22       30.20     21.38 o 
  -1  16   7       17.01       18.36     10.93 o 
   0  16   7        9.48       21.71     11.23 o 
   1  16   7        3.09       19.99     11.22 o 
   2  16   7      269.85      274.39     19.65 o 
   3  16   7       33.28       25.01      8.86 o 
   4  16   7       29.94       56.27     13.49 o 
   5  16   7        5.04        2.51      9.49 o 
   6  16   7       11.09       11.08      9.72 o 
   7  16   7       27.62       36.45     10.84 o 
   8  16   7        7.44       23.65     10.62 o 
   9  16   7        4.25       14.13     10.40 o 
 -11  17   7        0.84        3.64      5.96 o 
  -9  17   7       14.25       11.56     19.13 o 
  -8  17   7       16.14        0.39     19.13 o 
  -7  17   7       24.95       36.72     19.65 o 
  -6  17   7       49.56       57.78     21.19 o 
  -5  17   7        0.44      -14.64     16.05 o 
  -4  17   7       51.48       64.39     13.47 o 
  -3  17   7       64.67       70.56     16.44 o 
  -2  17   7       73.33       84.93     14.06 o 
  -1  17   7       80.46       85.05     13.97 o 
   0  17   7        3.02       -0.98     10.75 o 
   1  17   7       18.45       19.91     12.90 o 
   2  17   7       73.76       78.29     16.63 o 
   3  17   7       28.44       22.12      8.55 o 
   4  17   7       46.88       34.29      9.64 o 
   5  17   7        4.52       10.24      8.83 o 
   6  17   7        3.00       -2.20      8.76 o 
   7  17   7        1.20       -2.26      9.40 o 
   8  17   7       26.85       34.16     11.28 o 
   9  17   7       17.79        8.67     15.27 o 
  -9  18   7       11.99       15.41     19.77 o 
  -8  18   7        3.00       10.79     17.72 o 
  -7  18   7       21.81      -14.00     16.82 o 
  -6  18   7        0.01       24.01     19.26 o 
  -5  18   7        0.51      -12.07     17.59 o 
  -4  18   7       28.47       30.71     13.35 o 
  -3  18   7        9.69       19.09     11.82 o 
  -2  18   7       13.08       20.00     11.99 o 
  -1  18   7       21.36       24.61     11.78 o 
   0  18   7        0.00        5.24     11.43 o 
   1  18   7        4.80       -4.89     17.85 o 
   2  18   7       33.59       27.25      9.47 o 
   3  18   7       24.88       16.91      9.00 o 
   4  18   7        1.92       -8.13      8.13 o 
   5  18   7        6.68        8.92      8.78 o 
   6  18   7       25.49       10.31      9.68 o 
   7  18   7        0.15        3.25      9.81 o 
   8  18   7        0.96       -0.52     10.54 o 
   9  18   7        0.05       -4.26     11.10 o 
  -9  19   7       14.23       63.56     23.24 o 
  -8  19   7       21.76       36.98     21.96 o 
  -7  19   7        0.00       -2.70     17.21 o 
  -6  19   7        3.63       18.23     19.26 o 
  -5  19   7        3.60      -17.98     17.98 o 
  -4  19   7       84.71      118.91     16.80 o 
  -3  19   7       45.33       59.61     14.66 o 
  -2  19   7        4.53        9.70     11.74 o 
  -1  19   7        0.00       -1.46     10.91 o 
   0  19   7       29.24       24.69     12.65 o 
   1  19   7        0.05       -8.59     15.02 o 
   2  19   7        4.14        4.26      8.74 o 
   3  19   7        2.30       -8.06      8.06 o 
   4  19   7        6.26        8.67      9.09 o 
   5  19   7        0.04       -1.82      9.41 o 
   6  19   7        0.52        4.04      9.85 o 
   7  19   7        1.54       -8.43     13.90 o 
   8  19   7        0.32        3.17     14.85 o 
  -9  20   7        0.26        4.86      9.67 o 
  -8  20   7       33.72       54.06     20.42 o 
  -7  20   7        4.61       -9.25     17.85 o 
  -6  20   7        0.42      -10.40     16.31 o 
  -5  20   7       26.97       31.33     21.19 o 
  -4  20   7       34.42       39.96     14.10 o 
  -3  20   7        0.00        2.83     12.16 o 
  -2  20   7       43.11       50.29     15.34 o 
  -1  20   7       11.94       13.30     12.30 o 
   0  20   7        1.66        8.57     12.70 o 
   1  20   7       57.14       78.52     51.30 o 
   2  20   7      116.38       97.81     11.50 o 
   3  20   7        4.10       -5.33      8.80 o 
   4  20   7        9.14        0.25      9.17 o 
   5  20   7        2.43       -3.28      9.35 o 
   6  20   7        0.61       -3.33      9.66 o 
   7  20   7       12.55        5.43     10.40 o 
   8  20   7        4.95      -10.73     10.73 o 
  -9  21   7        1.80        7.91     10.47 o 
  -8  21   7        4.70        6.23      9.34 o 
  -7  21   7        1.29       22.98     20.16 o 
  -6  21   7        2.40        3.47     20.16 o 
  -5  21   7        9.43       22.21     22.86 o 
  -4  21   7       14.25       37.10     14.22 o 
  -3  21   7       18.09       -9.37     15.41 o 
  -2  21   7       63.21       59.58     18.62 o 
  -1  21   7        2.28       -9.63     15.15 o 
   0  21   7      193.56      173.63     23.24 o 
   1  21   7        0.89       -7.28     14.45 o 
   2  21   7        0.00        2.00     13.81 o 
   3  21   7        3.66        5.88      9.53 o 
   4  21   7       37.50       61.85     11.92 o 
   5  21   7        0.42        1.93      9.80 o 
   6  21   7       11.86        7.32     10.24 o 
   7  21   7       11.43        4.85     10.89 o 
  -8  22   7       35.20       58.41     11.26 o 
  -7  22   7        6.32        8.99     20.54 o 
  -6  22   7        2.15       21.96     21.44 o 
  -5  22   7       16.19       21.06     23.11 o 
  -4  22   7       39.20       62.28     21.83 o 
  -3  22   7       51.31       17.59     18.36 o 
  -2  22   7        0.78        9.63     16.44 o 
  -1  22   7        0.77       -9.25     14.64 o 
   0  22   7        7.91       12.71     16.31 o 
   1  22   7       23.86       19.42     10.18 o 
   2  22   7        7.42        0.00      9.26 o 
   3  22   7       15.44       11.35      9.86 o 
   4  22   7        0.46        1.53      9.82 o 
   5  22   7       21.41        9.73     10.54 o 
   6  22   7        1.77       -5.33     12.91 o 
   7  22   7       15.90        7.27     15.87 o 
  -7  23   7        9.96       14.64     22.09 o 
  -6  23   7        3.36        6.68     20.54 o 
  -4  23   7        1.13        9.89     17.85 o 
  -3  23   7       59.81       67.93     21.06 o 
  -2  23   7       89.85      104.78     22.98 o 
  -1  23   7       54.45       30.30     19.00 o 
   0  23   7       35.73       31.72     18.75 o 
   1  23   7       12.42       15.26     11.28 o 
   2  23   7        8.30        7.53     10.17 o 
   3  23   7       17.05       18.54     10.51 o 
   4  23   7        0.53        5.22      9.98 o 
   5  23   7        1.88       12.58     10.68 o 
   6  23   7        0.04        1.88     11.16 o 
  -7  24   7        0.11       16.69     24.14 o 
  -6  24   7        0.28        5.39     22.47 o 
  -4  24   7        0.00      -16.95     16.95 o 
  -3  24   7        2.89       18.23     19.13 o 
  -2  24   7        3.09       22.86     18.62 o 
  -1  24   7        6.70        9.50     16.82 o 
   0  24   7        6.20       12.58     17.46 o 
   1  24   7       29.87       38.37     12.78 o 
   2  24   7       10.89        9.12     11.32 o 
   3  24   7        2.20       -2.49     10.30 o 
   4  24   7        2.29        7.11     10.49 o 
   5  24   7       19.58       25.90     11.92 o 
  -4  25   7       17.25        6.55     19.52 o 
  -3  25   7        6.63       -9.50     16.69 o 
  -2  25   7        6.02        9.37     18.23 o 
  -1  25   7        3.84       -8.47     17.85 o 
   0  25   7        2.29       14.51     18.11 o 
   1  25   7        0.05       18.09     11.75 o 
   2  25   7       22.47       23.97     12.74 o 
   3  25   7        1.85       -0.46     11.14 o 
   4  25   7        1.57       -0.11     11.89 o 
  -3  26   7        6.24       12.97     19.90 o 
  -2  26   7       15.57       11.17     18.49 o 
  -1  26   7        4.99      -15.67     15.67 o 
   0  26   7        6.71       34.65     13.16 o 
   1  26   7        0.62       29.28     13.33 o 
   2  26   7        0.72        5.89     11.97 o 
   3  26   7        8.83        5.60     11.59 o 
  -2  27   7        0.00      -18.88     18.88 o 
  -1  27   7        0.86       -3.85     19.39 o 
   0  27   7        3.37       -4.12     12.22 o 
   1  27   7        0.49       -8.83     11.88 o 
  -8   0   8      126.68      112.48     20.54 o 
  -7   0   8      623.85      508.35     35.05 o 
  -6   0   8      242.75      289.42     28.63 o 
  -5   0   8      366.88      416.09     19.91 o 
  -4   0   8        0.91      -10.49     13.80 o 
  -3   0   8     1352.01     1358.28     36.82 o 
  -2   0   8     3312.61     3305.40    120.57 o 
  -1   0   8      767.94      650.63     42.25 o 
   0   0   8      225.07      184.00     25.81 o 
   1   0   8      288.34      285.19     29.79 o 
   2   0   8       13.60       27.35     17.59 o 
   3   0   8       78.87      117.62     24.27 o 
   4   0   8       33.91       11.48     13.23 o 
   5   0   8       44.13       59.37     10.02 o 
   6   0   8       40.01       73.99     13.42 o 
   7   0   8       34.40       11.23     10.61 o 
   8   0   8       37.66       31.60     12.37 o 
   9   0   8       41.76       14.51     16.18 o 
  10   0   8        0.43        1.93     15.28 o 
  11   0   8       21.01      -11.04     17.08 o 
 -13   1   8        6.66       -8.47      8.47 o 
  -9   1   8        1.60      -13.74     13.74 o 
  -8   1   8       32.20       13.48     15.79 o 
  -7   1   8       36.65       47.12     13.62 o 
  -6   1   8       93.45      102.08     14.52 o 
  -5   1   8      271.22      278.86     12.10 o 
  -4   1   8        8.60       22.29      8.67 o 
  -3   1   8      796.59      782.96     18.70 o 
  -2   1   8      583.89      440.13     15.05 o 
  -1   1   8       54.17       41.42     24.01 o 
   0   1   8      386.15      253.27     35.18 o 
   1   1   8       73.26       53.09     12.93 o 
   2   1   8      854.33      906.12     42.25 o 
   3   1   8      249.29      237.77     10.67 o 
   4   1   8      170.68      157.22      8.27 o 
   5   1   8       73.52      116.80      8.12 o 
   6   1   8       23.75       35.50      7.24 o 
   7   1   8        0.20       -0.58      7.01 o 
   8   1   8       73.21       87.82     11.01 o 
   9   1   8       17.15       27.99     10.19 o 
  10   1   8       36.47       24.53     11.94 o 
  11   1   8        2.37       12.32     12.16 o 
 -13   2   8       18.35       18.23      9.12 o 
  -9   2   8       42.16       25.55     17.21 o 
  -8   2   8       53.20       56.88     18.23 o 
  -7   2   8      264.04      255.78     27.99 o 
  -6   2   8       43.21       46.67     13.87 o 
  -5   2   8       97.56       63.21      7.85 o 
  -4   2   8      126.09      141.60      9.74 o 
  -3   2   8     1255.17     1248.89     21.11 o 
  -2   2   8      366.15      348.52     15.90 o 
  -1   2   8       51.66       14.92     11.73 o 
   0   2   8       40.83       16.89     12.62 o 
   1   2   8        0.37        1.06     11.16 o 
   2   2   8        0.04       -4.15     11.62 o 
   3   2   8      103.63       74.68      7.83 o 
   4   2   8       31.22       48.37      5.93 o 
   5   2   8       27.55       25.18      6.24 o 
   6   2   8       43.65       55.40      7.63 o 
   7   2   8       68.94       71.68      9.49 o 
   8   2   8        4.85       -2.83      8.34 o 
   9   2   8        8.87       30.10     10.28 o 
  10   2   8       54.95       59.96     13.30 o 
  11   2   8       48.07       26.20     17.08 o 
 -13   3   8       35.65       62.28      9.50 o 
  -9   3   8        8.49       24.78     15.92 o 
  -8   3   8        2.12      -12.20     14.51 o 
  -7   3   8      205.12      174.12     24.01 o 
  -6   3   8        7.62      -11.94     14.89 o 
  -5   3   8       35.84       30.84      7.17 o 
  -4   3   8      397.42      376.34     12.87 o 
  -3   3   8       14.21       20.45     11.89 o 
  -2   3   8       16.70       -5.93      5.93 o 
  -1   3   8        0.83       -7.92      7.92 o 
   0   3   8       68.76      107.18     15.16 o 
   1   3   8      255.89      297.61     28.70 o 
   2   3   8       20.74       25.04      3.95 o 
   3   3   8      273.33      317.53     23.16 o 
   4   3   8        3.15       -4.80      4.80 o 
   5   3   8       42.03        9.22      5.87 o 
   6   3   8      131.27      158.29     12.33 o 
   7   3   8       89.57       98.94     10.28 o 
   8   3   8        7.06       -0.74      8.29 o 
   9   3   8       29.94       39.02     10.32 o 
  10   3   8       50.20       77.13     14.03 o 
  11   3   8        0.47       -5.76     11.75 o 
  -9   4   8        7.56       25.17     16.56 o 
  -8   4   8      181.09      179.77     23.88 o 
  -7   4   8        0.34        2.05     15.67 o 
  -6   4   8       52.74       13.48     15.79 o 
  -5   4   8        0.85       -9.48      9.48 o 
  -4   4   8      171.96      200.97     10.43 o 
  -3   4   8      408.06      439.39     11.33 o 
  -2   4   8        3.53       -9.36     10.89 o 
  -1   4   8        2.59       -3.84      3.84 o 
   0   4   8      570.94      562.27     12.88 o 
   1   4   8        2.35       -4.19      4.19 o 
   2   4   8      108.37       80.03      8.00 o 
   3   4   8      332.69      321.28     14.51 o 
   4   4   8       16.51        6.86      5.44 o 
   5   4   8       10.59       -4.31      6.00 o 
   6   4   8       10.07       10.53      7.31 o 
   7   4   8       10.02        3.80      7.59 o 
   8   4   8       44.36       56.31     15.90 o 
   9   4   8       20.35       23.28     10.55 o 
  10   4   8       21.32       23.68     12.11 o 
  11   4   8       11.15       19.40     13.07 o 
  -9   5   8       38.85       44.04     17.33 o 
  -8   5   8       40.31       52.77     18.62 o 
  -7   5   8       65.89       90.14     21.06 o 
  -6   5   8       36.81       55.98     19.39 o 
  -5   5   8      249.27      182.71     11.13 o 
  -4   5   8      555.46      497.89     16.66 o 
  -3   5   8       77.07       61.13      8.90 o 
  -2   5   8       72.69       33.23      6.25 o 
  -1   5   8      221.83      213.42      8.67 o 
   0   5   8       41.89       63.04      5.71 o 
   1   5   8       22.04       32.56      9.85 o 
   2   5   8        0.30        4.66      8.94 o 
   3   5   8      279.76      283.57     40.70 o 
   4   5   8        0.00        1.88      5.58 o 
   5   5   8       39.61       28.57      6.96 o 
   6   5   8       39.43       38.35      8.08 o 
   7   5   8      157.36      169.49     12.21 o 
   8   5   8        0.22        6.04     12.89 o 
   9   5   8        5.12       -0.01      8.87 o 
  10   5   8       28.15       20.72     12.16 o 
  11   5   8        0.01       -0.74     12.15 o 
  -9   6   8       10.13        4.24     15.28 o 
  -8   6   8       57.67       85.00     20.54 o 
  -7   6   8        2.28        3.60     16.18 o 
  -6   6   8       97.28       81.54     20.29 o 
  -5   6   8      261.11      239.14     15.87 o 
  -4   6   8      102.88      141.90     12.27 o 
  -3   6   8       31.23       38.30      6.08 o 
  -2   6   8       64.75       61.77      5.20 o 
  -1   6   8       75.99       89.49      7.17 o 
   0   6   8       72.54       62.12     11.92 o 
   1   6   8      347.51      271.04     10.48 o 
   2   6   8        0.35       -4.53      6.69 o 
   3   6   8       20.08       30.04      9.24 o 
   4   6   8      288.96      257.74     11.57 o 
   5   6   8       90.55      138.40      9.80 o 
   6   6   8       25.40       52.65      8.47 o 
   7   6   8        1.75       12.43      8.04 o 
   8   6   8       11.91       27.08      9.04 o 
   9   6   8       94.82       67.93     19.80 o 
  10   6   8        5.88       -5.48     11.49 o 
  -9   7   8      116.17      135.08     23.75 o 
  -8   7   8       30.17       46.10     17.59 o 
  -7   7   8       86.53      102.47     22.09 o 
  -6   7   8       26.45       27.35     17.21 o 
  -5   7   8      180.72      164.31     13.82 o 
  -4   7   8      243.21      249.28     10.50 o 
  -3   7   8        5.77       -4.97      6.13 o 
  -2   7   8       96.35       95.97      6.35 o 
  -1   7   8       46.98       63.62      6.96 o 
   0   7   8        6.68        5.90      7.51 o 
   1   7   8        8.02        1.57      5.05 o 
   2   7   8        1.16       -5.30      9.76 o 
   3   7   8       13.27       18.77      8.97 o 
   4   7   8        0.01        2.44      6.11 o 
   5   7   8       50.82       62.85      8.33 o 
   6   7   8        5.01       -6.77      6.77 o 
   7   7   8       95.72       95.25     12.55 o 
   8   7   8       57.81       67.61     14.60 o 
   9   7   8       18.22        5.85      9.85 o 
  10   7   8       48.92       60.94     13.94 o 
  -9   8   8       47.68       66.90     20.29 o 
  -8   8   8        3.85        8.73     16.82 o 
  -7   8   8       15.33       16.95     16.05 o 
  -6   8   8       27.85       20.03     16.69 o 
  -5   8   8        1.49      -15.15     15.15 o 
  -4   8   8      177.20      193.55     11.59 o 
  -3   8   8        9.10        8.29      5.33 o 
  -2   8   8      167.88      181.42      8.38 o 
  -1   8   8       36.95       38.06      4.86 o 
   0   8   8        1.59       -1.31      5.27 o 
   1   8   8       32.67       31.36      6.21 o 
   2   8   8        1.57       12.03      8.49 o 
   3   8   8        3.07       17.73      5.80 o 
   4   8   8      165.93      188.37     10.78 o 
   5   8   8        0.23       -1.47      6.44 o 
   6   8   8        0.48        3.05      7.35 o 
   7   8   8      131.16      167.38     12.68 o 
   8   8   8        3.32       11.49      8.99 o 
   9   8   8       28.86       21.66     10.36 o 
  10   8   8       21.60        4.30     12.19 o 
  -9   9   8       52.22       46.61     19.65 o 
  -8   9   8      115.49       76.66     21.06 o 
  -7   9   8       77.26       95.40     21.70 o 
  -6   9   8       26.29       41.60     18.11 o 
  -5   9   8       49.43       49.69     19.13 o 
  -4   9   8       24.56       34.00      7.59 o 
  -3   9   8       57.44       71.27      7.16 o 
  -2   9   8       53.02       66.51      7.41 o 
  -1   9   8      177.52      171.10      8.25 o 
   0   9   8      159.29      134.01      7.05 o 
   1   9   8        0.64       -2.04      5.59 o 
   2   9   8       14.44       18.10      8.91 o 
   3   9   8      245.43      225.08     11.04 o 
   4   9   8        1.69       -6.24      6.24 o 
   5   9   8       34.13       37.32      7.78 o 
   6   9   8       11.22        4.02      7.85 o 
   7   9   8       40.62       41.10      9.77 o 
   8   9   8        0.00       -8.46      8.46 o 
   9   9   8        2.63        9.69      9.56 o 
  10   9   8        0.24      -12.71     12.71 o 
  -9  10   8        9.45       21.32     18.11 o 
  -8  10   8       20.76       43.79     17.98 o 
  -7  10   8       31.42       18.11     16.82 o 
  -6  10   8       13.45       13.48     16.82 o 
  -5  10   8      137.17      114.02     23.63 o 
  -4  10   8       74.14       78.89      9.42 o 
  -3  10   8      705.45      673.35     20.48 o 
  -2  10   8        7.44       10.15      5.54 o 
  -1  10   8       18.92       33.77      8.75 o 
   0  10   8       68.87       51.55      5.91 o 
   1  10   8       42.94       39.54      8.57 o 
   2  10   8        2.91        4.71     10.40 o 
   3  10   8      126.39      102.08     16.98 o 
   4  10   8       45.04       50.70      7.91 o 
   5  10   8        9.05        9.28      7.38 o 
   6  10   8       67.04       99.70     12.09 o 
   7  10   8        6.52        5.20      8.99 o 
   8  10   8        8.90       -0.64      9.01 o 
   9  10   8        0.12      -16.32     16.41 o 
  10  10   8        0.08        0.35     11.84 o 
  -9  11   8       23.36       38.65     17.72 o 
  -8  11   8        0.25       -8.60     16.18 o 
  -7  11   8        0.19      -16.56     16.56 o 
  -6  11   8        0.91       -1.93     16.69 o 
  -5  11   8      185.35      169.37     26.58 o 
  -4  11   8       67.76       77.98     13.31 o 
  -3  11   8        0.00       37.69      8.19 o 
  -2  11   8       73.94       67.48      8.42 o 
  -1  11   8      175.55      186.54     11.00 o 
   0  11   8       39.58       37.45      7.25 o 
   1  11   8      102.29      116.37     12.16 o 
   2  11   8       49.84       54.74     17.53 o 
   3  11   8      378.16      337.50     14.06 o 
   4  11   8       17.57       22.45      7.84 o 
   5  11   8       12.68       28.40      8.15 o 
   6  11   8        3.32       -3.18      8.22 o 
   7  11   8        0.51       -7.34      8.53 o 
   8  11   8       17.62       30.00     10.03 o 
   9  11   8       15.68       -0.24     10.05 o 
  10  11   8        3.11       -5.90     12.36 o 
  -9  12   8        0.44       11.17     17.46 o 
  -8  12   8        3.22      -13.35     16.05 o 
  -7  12   8        0.35       -2.31     17.59 o 
  -6  12   8        5.40        1.28     17.46 o 
  -5  12   8       25.34       21.96     19.00 o 
  -4  12   8       55.24       63.31     13.22 o 
  -3  12   8      308.99      287.29     15.54 o 
  -2  12   8       30.09       13.19      7.17 o 
  -1  12   8        0.20        3.92      7.13 o 
   0  12   8        6.04        4.34     12.14 o 
   1  12   8      331.47      388.71     15.37 o 
   2  12   8      156.04      154.40     31.39 o 
   3  12   8        3.57        5.50      6.62 o 
   4  12   8       86.29       79.53      9.61 o 
   5  12   8        7.46       14.24      8.12 o 
   6  12   8       35.38       50.96     10.71 o 
   7  12   8       45.61       66.34     11.91 o 
   8  12   8        0.56       -7.01      8.94 o 
   9  12   8        4.49       -9.72      9.72 o 
  -9  13   8       54.50       45.71     20.67 o 
  -8  13   8        5.33       24.53     18.88 o 
  -7  13   8        0.43       14.64     17.85 o 
  -6  13   8       23.52       -5.01     16.69 o 
  -5  13   8       36.78       70.49     23.24 o 
  -4  13   8       30.31       68.39     13.26 o 
  -3  13   8       19.29       38.04     14.25 o 
  -2  13   8       26.89       31.82      8.30 o 
  -1  13   8      167.44      172.43     11.78 o 
   0  13   8       77.86      104.55     13.93 o 
   1  13   8       23.82       19.84      8.52 o 
   2  13   8       66.80       70.53     10.84 o 
   3  13   8       19.54        8.87      7.38 o 
   4  13   8       66.65       80.67     14.07 o 
   5  13   8        1.33       -6.68      7.49 o 
   6  13   8        9.78        0.32      8.62 o 
   7  13   8       23.65       13.36     10.96 o 
   8  13   8       25.68       15.85      9.96 o 
   9  13   8       10.43       17.36     10.62 o 
  -9  14   8        4.10       23.37     19.52 o 
  -8  14   8       36.86       48.28     20.16 o 
  -7  14   8        0.92       10.79     18.23 o 
  -6  14   8        6.96       22.98     19.00 o 
  -5  14   8       44.66       65.10     21.83 o 
  -4  14   8      142.58      135.88     35.57 o 
  -3  14   8        8.98       14.49     11.23 o 
  -2  14   8       44.76       41.44     12.06 o 
  -1  14   8       20.88       26.78     11.35 o 
   0  14   8       30.08       25.20      8.47 o 
   1  14   8       58.85       88.65     33.96 o 
   2  14   8       97.41      143.58     15.72 o 
   3  14   8        9.02       -6.62      6.62 o 
   4  14   8      117.65      140.83     11.86 o 
   5  14   8        3.77        3.58      8.34 o 
   6  14   8        0.02       -2.90      8.73 o 
   7  14   8        3.45        4.95      9.21 o 
   8  14   8        5.28       15.79     10.29 o 
   9  14   8        2.06        8.78     11.02 o 
  -9  15   8        2.21      -17.08     17.08 o 
  -8  15   8        0.04       14.25     19.52 o 
  -7  15   8       41.36       43.27     21.70 o 
  -6  15   8        2.01      -15.28     15.28 o 
  -5  15   8       25.28       59.32     21.57 o 
  -4  15   8        8.92       14.17     11.68 o 
  -3  15   8        5.58       -1.62     14.89 o 
  -2  15   8        0.11      -10.07     10.09 o 
  -1  15   8      135.50      127.23     15.67 o 
   0  15   8       45.86       27.27     12.55 o 
   1  15   8       19.10       35.89     12.09 o 
   2  15   8        8.31       10.18     10.90 o 
   3  15   8        5.26       -3.35      7.33 o 
   4  15   8        6.23        7.87      8.31 o 
   5  15   8       12.44        9.08     10.60 o 
   6  15   8       15.29       32.08     10.33 o 
   7  15   8        0.02        5.94     12.16 o 
   8  15   8        1.19       -8.89      9.77 o 
   9  15   8       15.51        9.38     10.84 o 
  -9  16   8       13.85       31.07     22.60 o 
  -8  16   8        4.73      -18.11     18.11 o 
  -7  16   8        0.23      -17.21     17.21 o 
  -6  16   8        1.81       41.73     20.80 o 
  -5  16   8        2.53       33.13     21.32 o 
  -4  16   8       62.19       65.90     14.16 o 
  -3  16   8        4.75        6.66     11.09 o 
  -2  16   8       27.87       26.26     11.91 o 
  -1  16   8       13.01       10.94     11.49 o 
   0  16   8      139.30      110.46     20.99 o 
   1  16   8       19.05       17.87     12.13 o 
   2  16   8       26.84       30.85     18.68 o 
   3  16   8        7.58       15.09      8.95 o 
   4  16   8      138.53      172.51     13.82 o 
   5  16   8       29.82        6.10      8.93 o 
   6  16   8        1.24        7.95      9.56 o 
   7  16   8        2.79        9.81     11.12 o 
   8  16   8        0.33       -1.79      9.71 o 
  -9  17   8        2.74        5.52     19.26 o 
  -8  17   8        2.90       11.04     19.39 o 
  -7  17   8        8.91       19.52     19.26 o 
  -6  17   8        9.61       12.71     20.29 o 
  -5  17   8       27.54       28.38     20.93 o 
  -4  17   8       21.75       28.82     13.08 o 
  -3  17   8       21.64       21.09     12.61 o 
  -2  17   8        2.07       -7.64     13.87 o 
  -1  17   8       55.83       61.59     13.47 o 
   0  17   8       25.67       12.42     11.86 o 
   1  17   8       47.41       73.66     14.75 o 
   2  17   8       33.38       25.35     13.20 o 
   3  17   8       35.98        9.22     10.98 o 
   4  17   8       13.53       12.41      9.11 o 
   5  17   8        3.82        8.95      9.20 o 
   6  17   8       34.67       52.63     10.90 o 
   7  17   8        1.25       -8.92     12.00 o 
   8  17   8        2.32        0.54     10.53 o 
  -9  18   8        0.07        6.04     20.42 o 
  -8  18   8       26.39       32.49     21.32 o 
  -7  18   8        0.20        2.31     20.67 o 
  -6  18   8       32.51       20.42     21.19 o 
  -5  18   8        4.35        2.05     20.03 o 
  -4  18   8        0.30      -11.17     11.17 o 
  -3  18   8       32.72       48.14     13.93 o 
  -2  18   8        0.04      -10.84     11.27 o 
  -1  18   8        1.94       11.42     11.92 o 
   0  18   8       61.60       41.20     13.94 o 
   1  18   8       12.99       25.73     12.78 o 
   2  18   8        8.89        9.44      8.47 o 
   3  18   8        3.58       -1.52      8.35 o 
   4  18   8        8.02       21.46      9.34 o 
   5  18   8        0.67      -10.14     11.83 o 
   6  18   8       50.60       72.81     12.30 o 
   7  18   8        0.47        4.67     10.47 o 
  -9  19   8       15.87       27.48     22.60 o 
  -8  19   8       13.43       10.91     20.03 o 
  -7  19   8        0.01       14.38     21.44 o 
  -6  19   8        3.35       17.85     21.57 o 
  -5  19   8        4.29      -11.17     19.77 o 
  -4  19   8        0.51      -10.17     15.47 o 
  -3  19   8       10.82       12.14     12.09 o 
  -2  19   8       10.68       20.13     19.90 o 
  -1  19   8       25.44       37.13     13.69 o 
   0  19   8        1.25       -1.78     12.03 o 
   1  19   8       21.61       34.66     13.71 o 
   2  19   8        2.69       -7.94     10.29 o 
   3  19   8       56.25       46.83     10.83 o 
   4  19   8        7.38       -9.77      9.77 o 
   5  19   8        9.03        6.64      9.63 o 
   6  19   8        0.37        0.22      9.84 o 
   7  19   8        5.99      -13.40     21.29 o 
  -8  20   8        3.03      -18.75     18.75 o 
  -7  20   8        9.64        7.19     21.70 o 
  -6  20   8       10.90        5.01     21.96 o 
  -5  20   8       18.02      -13.61     20.42 o 
  -4  20   8       39.02       45.48     21.89 o 
  -3  20   8       15.68       12.51     13.42 o 
  -2  20   8       10.82        4.99     21.57 o 
  -1  20   8       10.82       31.83     14.01 o 
   0  20   8        0.17       15.57     13.47 o 
   1  20   8        0.67        1.56     12.84 o 
   2  20   8       58.36       52.12     11.35 o 
   3  20   8        4.41       19.71      9.57 o 
   4  20   8       38.43       35.72     11.02 o 
   5  20   8        4.66       10.30     10.09 o 
   6  20   8        0.12        8.26     10.35 o 
  -7  21   8        0.02       47.25     24.01 o 
  -6  21   8       24.64       41.99     24.78 o 
  -5  21   8        7.04       -5.26     20.03 o 
  -4  21   8        0.05        9.23     13.53 o 
  -3  21   8       93.71       94.60     17.58 o 
  -2  21   8       36.77       61.95     16.06 o 
  -1  21   8        2.05        4.72     12.82 o 
   0  21   8       35.80       82.16     24.65 o 
   1  21   8       34.94       29.46     14.00 o 
   2  21   8       10.43        4.77      9.32 o 
   3  21   8       51.22       57.12     11.51 o 
   4  21   8        1.58        6.59      9.90 o 
   5  21   8        3.50        5.29     12.29 o 
   6  21   8        2.00        3.49     12.77 o 
  -7  22   8        4.68      -20.16     20.16 o 
  -6  22   8        4.01       31.33     25.30 o 
  -5  22   8       10.62       -4.75     20.29 o 
  -4  22   8        6.55       16.96     23.69 o 
  -3  22   8        5.20       11.62     22.73 o 
  -2  22   8       43.68       58.76     16.16 o 
  -1  22   8        6.26       15.18     14.37 o 
   0  22   8        0.51        7.76     14.03 o 
   1  22   8        0.88        6.32      9.88 o 
   2  22   8        8.67       18.43     10.44 o 
   3  22   8        5.46       17.99     10.44 o 
   4  22   8        5.12       -1.20     10.20 o 
   5  22   8        0.35       -8.89     10.30 o 
  -6  23   8       11.27       33.64     25.42 o 
  -5  23   8        4.64       18.88     24.14 o 
  -4  23   8        0.14        4.32     14.99 o 
  -3  23   8       21.47       21.04     14.87 o 
  -2  23   8        7.99       15.76     15.05 o 
  -1  23   8        5.88       16.29     14.70 o 
   0  23   8        7.82       14.64     14.31 o 
   1  23   8        3.12        5.06     10.33 o 
   2  23   8        0.07       10.21     10.42 o 
   3  23   8       38.13       36.77     11.80 o 
   4  23   8        2.30       -6.11     10.59 o 
  -5  24   8       12.80       -9.63     22.60 o 
  -4  24   8        0.05        8.55     28.70 o 
  -3  24   8       14.63        1.74     14.84 o 
  -2  24   8        3.08       -5.41     14.53 o 
  -1  24   8        3.75       -4.06     25.30 o 
   0  24   8        7.98        6.05     14.05 o 
   1  24   8        7.72        4.33     10.04 o 
   2  24   8       13.71       18.64     11.51 o 
   3  24   8       55.24       75.28     17.71 o 
  -3  25   8        0.05      -13.97     13.97 o 
  -2  25   8        1.97      -15.02     21.44 o 
  -1  25   8        2.24       34.36     31.27 o 
   0  25   8        0.41        6.11     15.66 o 
   1  25   8        7.25       -0.16     10.36 o 
   2  25   8        0.03        5.65     25.68 o 
  -9   1   9        8.74       20.67     18.36 o 
  -8   1   9       28.98       31.59     19.00 o 
  -7   1   9        0.68       -6.61     15.60 o 
  -6   1   9       31.86       19.83     12.57 o 
  -5   1   9       41.43       51.10      7.56 o 
  -4   1   9       23.91       24.13      6.37 o 
  -3   1   9        0.30        6.59      5.75 o 
  -2   1   9        1.64        4.91      6.52 o 
  -1   1   9      135.91      130.39     21.89 o 
   0   1   9      107.99      118.98     16.56 o 
   1   1   9       37.40       23.40     12.97 o 
   2   1   9       47.90       37.20     14.70 o 
   3   1   9        3.21        0.23      5.45 o 
   4   1   9       29.74       23.08      5.46 o 
   5   1   9        0.64        8.29      5.92 o 
   6   1   9       13.06       20.11      7.78 o 
   7   1   9        2.35       -7.55      9.38 o 
   8   1   9       14.01       17.75      9.16 o 
   9   1   9        0.48       10.15     10.35 o 
  10   1   9        0.22      -10.99     10.99 o 
  -9   2   9        1.15        6.04     17.21 o 
  -8   2   9      134.72      153.19     24.91 o 
  -7   2   9        0.10       29.15     17.59 o 
  -6   2   9        0.08       -8.90     11.71 o 
  -5   2   9        0.22       -0.71     12.88 o 
  -4   2   9       29.74       22.20      9.71 o 
  -3   2   9      492.61      449.02     11.37 o 
  -2   2   9        0.34       -0.68      6.51 o 
  -1   2   9       19.22       49.48     15.06 o 
   0   2   9       73.39       78.72     15.70 o 
   1   2   9       29.59       28.70     13.20 o 
   2   2   9       88.86       72.75     16.30 o 
   3   2   9        1.17       -6.93      6.93 o 
   4   2   9        0.09        3.71      5.13 o 
   5   2   9       19.53       13.91      6.14 o 
   6   2   9        4.06        2.58      6.57 o 
   7   2   9        1.12       -9.19      9.19 o 
   8   2   9        0.04        1.37      8.78 o 
   9   2   9        0.19       21.80      9.45 o 
  10   2   9        0.07      -10.86     11.68 o 
  -9   3   9        2.23        3.60     16.95 o 
  -8   3   9        9.00       26.45     18.62 o 
  -7   3   9        8.59       -2.18     16.44 o 
  -6   3   9        2.18       13.10     17.21 o 
  -5   3   9      192.17      191.70     12.91 o 
  -4   3   9       79.00      111.08     12.68 o 
  -3   3   9       34.01       39.44      8.29 o 
  -2   3   9       14.65        1.82      5.57 o 
  -1   3   9      168.08      180.23     13.47 o 
   0   3   9        1.19      -10.85     10.85 o 
   1   3   9        1.22       12.27     12.56 o 
   2   3   9        5.37        4.85      7.68 o 
   3   3   9       13.67       11.99      6.99 o 
   4   3   9       33.96       33.40      7.56 o 
   5   3   9       24.89        2.71      6.18 o 
   6   3   9        3.18       -0.69      6.87 o 
   7   3   9        0.75       -1.21      8.28 o 
   8   3   9        1.40        3.45      8.84 o 
   9   3   9        0.07       -4.98     10.05 o 
  10   3   9        6.96        5.25     13.80 o 
  -9   4   9        8.33       -8.86     16.82 o 
  -8   4   9        1.15        0.13     17.08 o 
  -7   4   9       40.84       79.48     21.70 o 
  -6   4   9       40.37       19.52     17.72 o 
  -5   4   9        0.90        2.41      8.75 o 
  -4   4   9        1.56        8.43      6.30 o 
  -3   4   9        0.12        5.56      4.66 o 
  -2   4   9       10.73        2.65      8.96 o 
  -1   4   9       19.53       44.13      5.39 o 
   0   4   9       18.43       16.48      4.80 o 
   1   4   9        1.89       -6.76      6.76 o 
   2   4   9       54.02       69.90      5.85 o 
   3   4   9      132.01      106.80      9.88 o 
   4   4   9       57.33       68.18     13.38 o 
   5   4   9        0.02       -5.91      5.91 o 
   6   4   9        7.02       20.47     11.61 o 
   7   4   9        5.58       -4.96     16.15 o 
   8   4   9       25.03       14.23      9.00 o 
   9   4   9        9.58       23.85     10.21 o 
  10   4   9       11.52       -0.73     11.93 o 
  -9   5   9        4.91      -12.58     15.92 o 
  -8   5   9        1.73      -15.67     16.05 o 
  -7   5   9       60.06       70.24     20.67 o 
  -6   5   9       13.24       15.67     17.85 o 
  -5   5   9        2.36        9.12     17.21 o 
  -4   5   9       37.53       38.49      7.36 o 
  -3   5   9       77.80       89.73      9.82 o 
  -2   5   9       42.02       36.14      6.88 o 
  -1   5   9       37.83       28.79      5.86 o 
   0   5   9        7.78       28.39      5.27 o 
   1   5   9        7.95        5.05      7.07 o 
   2   5   9       92.27       94.80     10.23 o 
   3   5   9       82.95       94.28     10.88 o 
   4   5   9       72.74       93.90     15.22 o 
   5   5   9       67.84       59.07      7.87 o 
   6   5   9        0.05        0.78      9.57 o 
   7   5   9        1.09       -7.52      7.92 o 
   8   5   9        7.04       -0.65      8.71 o 
   9   5   9        0.01        0.92      9.05 o 
  -9   6   9        0.09      -12.20     16.44 o 
  -8   6   9        9.15       13.87     18.36 o 
  -7   6   9        0.60       -6.55     16.82 o 
  -6   6   9       29.28       31.72     19.39 o 
  -5   6   9      104.21       90.91     22.09 o 
  -4   6   9        7.54        2.06     11.30 o 
  -3   6   9       60.51       62.75      8.74 o 
  -2   6   9       34.64       48.85      5.32 o 
  -1   6   9        8.33       -0.03      5.39 o 
   0   6   9       16.18       11.49      5.41 o 
   1   6   9       16.07       23.82      5.76 o 
   2   6   9       69.26       56.56     20.42 o 
   3   6   9        1.39       -2.84      6.08 o 
   4   6   9        1.72       10.33      6.00 o 
   5   6   9        2.89        7.42     10.65 o 
   6   6   9        3.61        0.14      7.10 o 
   7   6   9        1.84        9.85      9.18 o 
   8   6   9        0.10        0.38      9.02 o 
   9   6   9       23.76        9.82     11.88 o 
  -9   7   9        6.69        4.37     17.21 o 
  -8   7   9       13.61        1.16     17.85 o 
  -7   7   9       36.59       -1.80     18.62 o 
  -6   7   9       10.61      -15.41     15.41 o 
  -5   7   9       13.56       26.32     19.13 o 
  -4   7   9        5.21       16.18      6.99 o 
  -3   7   9       36.62       47.84      6.25 o 
  -2   7   9       34.65       40.02      5.44 o 
  -1   7   9        4.92        2.02      5.90 o 
   0   7   9        0.02       -0.84      5.45 o 
   1   7   9        1.21        0.57      5.37 o 
   2   7   9        5.48       -7.42      7.42 o 
   3   7   9        0.06       -1.97      5.61 o 
   4   7   9       16.19        8.93      6.20 o 
   5   7   9        0.89       -2.88      6.68 o 
   6   7   9       25.89       22.89      8.28 o 
   7   7   9       23.05       12.54     17.60 o 
   8   7   9        0.12       -8.84      8.84 o 
   9   7   9        3.41        5.81      9.71 o 
  -9   8   9       11.94       -1.16     17.21 o 
  -8   8   9       12.20       37.62     19.90 o 
  -7   8   9        0.85       11.17     18.62 o 
  -6   8   9       21.25       -2.44     18.23 o 
  -5   8   9        4.62       16.05     18.62 o 
  -4   8   9        1.29        1.71      6.73 o 
  -3   8   9        4.25        6.91      6.50 o 
  -2   8   9       11.33        5.35      5.11 o 
  -1   8   9        6.09        7.60      4.57 o 
   0   8   9        0.15       -0.14      5.50 o 
   1   8   9       22.62       18.82      6.56 o 
   2   8   9       26.23       38.51      9.68 o 
   3   8   9        0.74       -2.75      5.98 o 
   4   8   9       31.75       45.94      7.55 o 
   5   8   9       11.97       11.84      7.83 o 
   6   8   9       28.99       39.38      8.90 o 
   7   8   9       50.50       85.03     11.01 o 
   8   8   9       18.65       -5.47     12.27 o 
   9   8   9       30.71       32.36     10.90 o 
  -9   9   9        0.00      -16.44     17.46 o 
  -8   9   9        0.03      -16.56     16.56 o 
  -7   9   9        7.34       11.81     19.52 o 
  -6   9   9       51.26       90.01     23.50 o 
  -5   9   9       69.81      102.34     24.27 o 
  -4   9   9        0.16        2.66     12.97 o 
  -3   9   9        1.15        5.93      8.69 o 
  -2   9   9        0.89       -2.32      6.01 o 
  -1   9   9       38.60       51.78      6.20 o 
   0   9   9       60.19       55.34      8.75 o 
   1   9   9       11.25        8.82      9.43 o 
   2   9   9       90.85      121.23     25.42 o 
   3   9   9        0.03       -6.23      6.23 o 
   4   9   9        8.82       -2.66      6.80 o 
   5   9   9       39.83       56.67      8.93 o 
   6   9   9        6.60       12.71      8.38 o 
   7   9   9      108.49       68.89     10.68 o 
   8   9   9        4.45       -1.27      8.90 o 
   9   9   9       16.83       51.62     11.53 o 
  -9  10   9        0.03        7.45     18.49 o 
  -8  10   9       19.19       14.77     18.11 o 
  -7  10   9       54.12       29.92     20.29 o 
  -6  10   9       32.95       74.09     22.34 o 
  -5  10   9       14.89       34.54     20.93 o 
  -4  10   9       66.92       66.33     13.44 o 
  -3  10   9        4.16       -5.86      6.73 o 
  -2  10   9        5.89       -2.94      6.28 o 
  -1  10   9       29.29       42.80      7.55 o 
   0  10   9        3.59       10.67      6.50 o 
   1  10   9        8.57        3.26      9.29 o 
   2  10   9      127.84       79.83     14.64 o 
   3  10   9        1.41       -5.43      6.09 o 
   4  10   9        0.30       -4.20      8.28 o 
   5  10   9       16.48       24.73     11.67 o 
   6  10   9       32.42       44.26      9.68 o 
   7  10   9       16.40       15.79      9.41 o 
   8  10   9        4.13       -1.99      9.47 o 
   9  10   9        4.45        5.97     10.91 o 
  -9  11   9        5.59       14.77     20.93 o 
  -8  11   9        3.91       -1.41     16.69 o 
  -7  11   9        0.02      -14.38     17.72 o 
  -6  11   9       11.64       23.24     19.65 o 
  -5  11   9        8.74       24.78     19.52 o 
  -4  11   9       57.95       53.68     13.27 o 
  -3  11   9        0.41      -10.52     10.52 o 
  -2  11   9       30.98       38.31      8.39 o 
  -1  11   9       34.71       27.18      7.63 o 
   0  11   9        3.82        7.43      6.74 o 
   1  11   9       83.18       82.16     12.19 o 
   2  11   9        7.17       11.67     10.42 o 
   3  11   9       10.41       13.81      6.85 o 
   4  11   9       13.15       30.93      9.05 o 
   5  11   9        8.46        5.84      8.09 o 
   6  11   9        0.35        1.49      8.73 o 
   7  11   9        1.44       16.25      9.72 o 
   8  11   9        0.51        3.17      9.70 o 
  -9  12   9        1.85        5.65     20.03 o 
  -8  12   9        0.54       11.43     19.26 o 
  -7  12   9        0.99      -12.20     17.33 o 
  -6  12   9       40.79       31.84     19.65 o 
  -5  12   9        9.09        5.39     19.65 o 
  -4  12   9       40.10       33.74     12.80 o 
  -3  12   9       11.18       -4.30     15.15 o 
  -2  12   9        0.71       -0.61      7.70 o 
  -1  12   9       19.26       23.95      7.96 o 
   0  12   9       44.22       54.71      8.75 o 
   1  12   9       21.39       19.15      7.68 o 
   2  12   9       16.65       18.47     11.45 o 
   3  12   9       48.55       49.96      8.55 o 
   4  12   9        0.51        1.18      7.55 o 
   5  12   9       14.22       12.31      8.43 o 
   6  12   9        4.56       10.10      9.27 o 
   7  12   9       23.25       12.55     10.00 o 
   8  12   9        0.00        5.31      9.96 o 
  -9  13   9       17.14       34.93     21.83 o 
  -8  13   9        2.12       20.29     21.70 o 
  -7  13   9        5.35        0.39     19.52 o 
  -6  13   9       10.66       18.88     20.29 o 
  -5  13   9        7.41       14.64     20.54 o 
  -4  13   9       18.09      -13.88     15.09 o 
  -3  13   9        4.29        6.85     11.14 o 
  -2  13   9        5.84        2.29     10.41 o 
  -1  13   9       80.31       62.82     13.27 o 
   0  13   9       29.66       27.29      8.21 o 
   1  13   9        7.17       27.88     11.54 o 
   2  13   9       40.37       48.44     12.52 o 
   3  13   9        8.94       22.88     13.26 o 
   4  13   9        0.16       -7.86      7.86 o 
   5  13   9       20.30       21.63      9.05 o 
   6  13   9        2.28       -8.65      8.65 o 
   7  13   9        0.93       13.78     10.12 o 
   8  13   9        4.16       -0.23      9.89 o 
  -9  14   9        0.96       31.33     20.93 o 
  -8  14   9        2.45       -8.86     19.00 o 
  -7  14   9        1.82        3.72     20.54 o 
  -6  14   9       13.44        3.60     19.65 o 
  -5  14   9       12.93       -3.72     19.77 o 
  -4  14   9        0.37        2.61     11.54 o 
  -3  14   9       19.04        5.16     11.41 o 
  -2  14   9        0.30       -0.75     11.23 o 
  -1  14   9       17.56        4.64     19.00 o 
   0  14   9       31.03       45.52     12.61 o 
   1  14   9       47.90       66.81     14.02 o 
   2  14   9        3.38        1.24     10.59 o 
   3  14   9        0.01       -4.71      7.51 o 
   4  14   9        9.89        6.60      8.29 o 
   5  14   9       22.12       37.30      9.63 o 
   6  14   9       23.55       21.78      9.82 o 
   7  14   9        6.72       -1.07     12.58 o 
   8  14   9        0.00       -9.62      9.62 o 
  -9  15   9        3.94       17.21     21.32 o 
  -8  15   9        1.33        0.90     19.00 o 
  -7  15   9        0.18      -17.85     17.85 o 
  -6  15   9        0.24       11.04     20.16 o 
  -5  15   9        0.58      -10.91     17.85 o 
  -4  15   9        2.69       -2.03     11.51 o 
  -3  15   9        0.35       -3.04     11.02 o 
  -2  15   9       35.73       39.28     13.06 o 
  -1  15   9       10.66       -2.31     11.40 o 
   0  15   9       12.98        6.14     11.30 o 
   1  15   9       25.20       12.99     11.46 o 
   2  15   9        0.58        7.00     11.43 o 
   3  15   9        9.49        9.98     11.08 o 
   4  15   9        3.66        6.53      8.68 o 
   5  15   9        4.21       12.36      9.69 o 
   6  15   9        0.29       -1.61      9.26 o 
   7  15   9        2.08       -3.50      9.36 o 
  -9  16   9        8.64       16.69     21.83 o 
  -8  16   9        0.27      -19.00     19.00 o 
  -7  16   9        0.12        4.75     22.60 o 
  -6  16   9        7.91       47.64     23.24 o 
  -5  16   9        6.27       -1.16     20.03 o 
  -4  16   9        7.43       -6.38     11.96 o 
  -3  16   9        0.07       19.91     13.09 o 
  -2  16   9        2.40       -3.42     11.54 o 
  -1  16   9        5.98       -1.34     26.39 o 
   0  16   9       10.93       14.50     12.08 o 
   1  16   9        5.08       15.32     23.18 o 
   2  16   9        0.12       -4.96     10.96 o 
   3  16   9        0.88       -9.26      9.26 o 
   4  16   9        4.40       -8.33      8.33 o 
   5  16   9        0.60       -0.74      8.83 o 
   6  16   9        0.42       -9.14      9.14 o 
   7  16   9       12.26       16.06     10.38 o 
  -8  17   9        0.06       14.51     21.57 o 
  -7  17   9        0.06        8.73     19.52 o 
  -6  17   9        2.90      -17.46     20.54 o 
  -5  17   9        0.03       18.49     22.09 o 
  -4  17   9        0.26        0.50     12.37 o 
  -3  17   9        0.12      -11.65     11.79 o 
  -2  17   9        7.51       14.19     14.25 o 
  -1  17   9        0.27       -9.21     12.13 o 
   0  17   9       13.44       29.07     13.03 o 
   1  17   9        0.38       -2.35     11.82 o 
   2  17   9        4.11       -1.21      7.96 o 
   3  17   9        2.84       -6.08      8.41 o 
   4  17   9        2.98       -8.47      8.47 o 
   5  17   9        0.34       13.32      9.57 o 
   6  17   9        9.68       19.83     10.10 o 
  -8  18   9        0.32       15.15     22.34 o 
  -7  18   9        0.05        7.19     20.67 o 
  -6  18   9        2.52      -17.33     17.33 o 
  -5  18   9        1.30       18.62     22.98 o 
  -4  18   9        1.00        0.16     12.94 o 
  -3  18   9        5.18        9.28     13.18 o 
  -2  18   9        0.89       -1.29     11.92 o 
  -1  18   9        0.93       -1.65     11.72 o 
   0  18   9        9.61       10.47     12.97 o 
   1  18   9        0.13       14.46     12.69 o 
   2  18   9        1.35       -3.55      8.58 o 
   3  18   9        0.30       -5.80      8.66 o 
   4  18   9        0.81        0.34      9.08 o 
   5  18   9        4.91        5.37     13.81 o 
   6  18   9        3.63       -7.93      9.62 o 
  -7  19   9        0.12       14.38     23.50 o 
  -6  19   9        0.06       30.30     24.53 o 
  -5  19   9        5.80      -17.46     17.46 o 
  -4  19   9       21.67       27.42     14.65 o 
  -3  19   9        7.39       15.47     13.56 o 
  -2  19   9        9.66       13.31     12.64 o 
  -1  19   9        0.50       -1.40     12.13 o 
   0  19   9        7.14       27.39     13.80 o 
   1  19   9        0.31       -6.81     12.73 o 
   2  19   9        3.49        4.25     11.17 o 
   3  19   9        0.01       -9.00      9.00 o 
   4  19   9        0.02       -8.93      8.93 o 
   5  19   9       13.17        4.59     11.11 o 
  -6  20   9        6.27       15.02     22.60 o 
  -5  20   9        1.62       -4.62     21.70 o 
  -4  20   9       23.90       15.41     15.09 o 
  -3  20   9        2.21      -13.71     13.71 o 
  -2  20   9        0.96       -4.80     16.31 o 
  -1  20   9        4.31       -7.76     12.75 o 
   0  20   9        0.68       14.53     13.92 o 
   1  20   9        0.07       19.88     14.14 o 
   2  20   9        0.00        7.77      9.22 o 
   3  20   9       10.85       35.98     10.98 o 
   4  20   9        2.33        4.76     10.49 o 
   5  20   9       22.18       14.77     25.17 o 
  -6  21   9        1.41      -20.54     22.09 o 
  -5  21   9        3.73       14.77     24.14 o 
  -4  21   9        1.03       -8.14     13.76 o 
  -3  21   9       33.88       37.67     14.87 o 
  -2  21   9        7.64       -7.93     13.26 o 
  -1  21   9        6.50        1.17     12.85 o 
   0  21   9        5.15       -0.45     13.65 o 
   1  21   9       18.58       33.57     15.49 o 
   2  21   9        4.85        7.33     10.13 o 
   3  21   9        0.76       -9.55      9.55 o 
   4  21   9        2.51       13.89     10.91 o 
  -5  22   9       40.41      102.60     30.82 o 
  -4  22   9       12.36       20.34     15.60 o 
  -3  22   9        0.21       10.81     15.57 o 
  -2  22   9       10.80        5.42     14.37 o 
  -1  22   9        4.73       16.12     14.21 o 
   0  22   9       10.92       37.06     15.70 o 
   1  22   9        3.44        3.61     10.08 o 
   2  22   9        8.15        0.01     10.21 o 
   3  22   9        0.05        8.50     10.28 o 
  -3  23   9       13.45       12.43     17.08 o 
  -2  23   9       10.51       21.14     15.58 o 
  -1  23   9       28.73       35.88     16.10 o 
   0  23   9       15.34       11.88     15.33 o 
   1  23   9        6.87       -1.95      9.88 o 
  -8   0  10       79.13       36.21     22.09 o 
  -7   0  10        1.07      -12.97     17.46 o 
  -6   0  10       34.96       58.17     22.98 o 
  -5   0  10        0.27      -14.51     18.36 o 
  -4   0  10       70.76       65.64     10.79 o 
  -3   0  10      183.22      212.00     25.87 o 
  -2   0  10      352.15      436.06     24.65 o 
  -1   0  10      151.43      110.56     26.19 o 
   0   0  10       19.39        6.81     20.42 o 
   1   0  10        1.49       -0.51     18.62 o 
   2   0  10      155.25       74.99     25.30 o 
   3   0  10        0.09       11.68     22.86 o 
   4   0  10        2.35       11.76      8.02 o 
   5   0  10        3.77       18.98      9.36 o 
   6   0  10       20.05       14.16     12.78 o 
   7   0  10       15.33        9.06     11.29 o 
   8   0  10       31.83       34.54     15.79 o 
  -8   1  10       30.55       32.61     21.44 o 
  -7   1  10        2.88        6.21     21.38 o 
  -6   1  10       14.90       27.54     14.79 o 
  -5   1  10        5.01       22.18     21.76 o 
  -4   1  10       14.39       25.83      6.56 o 
  -3   1  10        5.71       19.35      6.32 o 
  -2   1  10      404.26      338.11     16.11 o 
  -1   1  10       14.42        7.95     24.46 o 
   0   1  10      102.23      102.09     17.49 o 
   1   1  10        4.60       10.45     15.06 o 
   2   1  10       10.83        2.51     13.59 o 
   3   1  10      386.10      441.59     23.16 o 
   4   1  10        8.17       15.77      5.74 o 
   5   1  10       54.60       34.71      8.23 o 
   6   1  10        2.63        3.06      8.34 o 
   7   1  10        0.00       -7.89      7.89 o 
   8   1  10        2.94       -5.88      9.04 o 
  -9   2  10        3.84        2.44     19.52 o 
  -8   2  10       10.80       -5.78     19.39 o 
  -7   2  10       47.50       12.20     19.52 o 
  -6   2  10       63.47       69.10     16.61 o 
  -5   2  10        0.62       -6.67     13.70 o 
  -4   2  10        1.52        3.83      6.24 o 
  -3   2  10      366.25      378.23     11.24 o 
  -2   2  10       68.00       91.16      7.53 o 
  -1   2  10       40.92       20.87     14.61 o 
   0   2  10        8.96       -7.18     13.51 o 
   1   2  10       26.80        3.43     15.99 o 
   2   2  10       24.98        6.74     15.86 o 
   3   2  10        9.95        6.88      7.44 o 
   4   2  10        1.93       -4.67      5.10 o 
   5   2  10        0.53       -1.72      6.07 o 
   6   2  10       19.03       25.15      7.91 o 
   7   2  10        6.66        8.73      8.69 o 
   8   2  10        0.66        3.77      9.06 o 
  -9   3  10        6.25       -2.31     19.26 o 
  -8   3  10        0.05       -6.68     18.75 o 
  -7   3  10      107.40       77.17     22.86 o 
  -6   3  10        0.27      -17.72     17.72 o 
  -5   3  10        0.01        5.78     19.39 o 
  -4   3  10       52.43       25.83     10.81 o 
  -3   3  10       56.65       77.35      8.61 o 
  -2   3  10       79.01       46.51      6.80 o 
  -1   3  10       10.48       -0.49      7.02 o 
   0   3  10       55.58       76.22     16.99 o 
   1   3  10       82.02      117.94      8.47 o 
   2   3  10       42.93       50.49      6.47 o 
   3   3  10       38.11       56.43      8.83 o 
   4   3  10       77.20       68.44     15.70 o 
   5   3  10        5.66       -5.01      6.53 o 
   6   3  10        7.90        0.15      7.59 o 
   7   3  10       11.07       15.62      9.14 o 
   8   3  10        0.44       -3.00      8.57 o 
  -9   4  10       13.17       45.20     22.21 o 
  -8   4  10        0.03        5.14     19.90 o 
  -7   4  10        1.79      -18.36     18.36 o 
  -6   4  10        9.60       -7.70     18.75 o 
  -5   4  10       46.60       76.66     23.11 o 
  -4   4  10        0.08       -5.19     11.17 o 
  -3   4  10      118.94      171.12      8.90 o 
  -2   4  10       51.48       52.50      8.76 o 
  -1   4  10       68.30       33.47      7.34 o 
   0   4  10        4.17       12.45      4.79 o 
   1   4  10       66.20       59.86      5.91 o 
   2   4  10       70.93       53.84      8.48 o 
   3   4  10        2.65       -2.97      8.32 o 
   4   4  10        9.38       -4.30      5.52 o 
   5   4  10        9.81        8.65      6.78 o 
   6   4  10       11.63        6.98      7.66 o 
   7   4  10       15.35       28.88      9.29 o 
   8   4  10       10.24       -0.38      9.08 o 
  -9   5  10        5.84       10.14     20.54 o 
  -8   5  10        2.82      -16.82     18.75 o 
  -7   5  10        1.10      -16.95     16.95 o 
  -6   5  10        0.08       17.46     19.77 o 
  -5   5  10        0.93      -16.18     16.18 o 
  -4   5  10      119.08       69.63     11.14 o 
  -3   5  10       33.47       46.28      6.31 o 
  -2   5  10       67.32       30.71      7.41 o 
  -1   5  10       46.64       48.19     10.22 o 
   0   5  10       72.55       81.79      8.45 o 
   1   5  10       57.84       71.71      6.99 o 
   2   5  10        8.08        2.17     19.45 o 
   3   5  10       84.55       60.09     10.76 o 
   4   5  10       19.45       21.64      6.33 o 
   5   5  10        0.06       -9.43      9.43 o 
   6   5  10       14.80        5.77     11.74 o 
   7   5  10        1.35       -8.25      8.25 o 
   8   5  10        7.68        1.42      9.22 o 
  -9   6  10       12.36       -3.98     19.52 o 
  -8   6  10       21.99       -2.31     19.52 o 
  -7   6  10        1.97       39.29     22.34 o 
  -6   6  10        6.86        2.44     19.39 o 
  -5   6  10       27.90       21.96     20.16 o 
  -4   6  10        0.11       -1.04      8.80 o 
  -3   6  10      267.40      282.84     13.02 o 
  -2   6  10        0.01       -1.75      6.19 o 
  -1   6  10       48.87       23.86      8.48 o 
   0   6  10       14.70       22.73      7.14 o 
   1   6  10       38.00       19.21      9.48 o 
   2   6  10       60.54       54.17     10.21 o 
   3   6  10        4.49       -3.02      8.40 o 
   4   6  10       22.52       22.38      6.60 o 
   5   6  10       10.17       15.10      7.46 o 
   6   6  10       38.56       57.89      9.40 o 
   7   6  10       24.59       15.79     11.59 o 
   8   6  10       17.06       20.69      9.97 o 
  -9   7  10        8.29       27.86     21.70 o 
  -8   7  10        2.78       14.00     18.62 o 
  -7   7  10       13.63       26.07     20.93 o 
  -6   7  10       15.41       25.68     20.16 o 
  -5   7  10        0.00        0.64     18.88 o 
  -4   7  10       68.21       26.19     22.09 o 
  -3   7  10        6.42       19.29      7.17 o 
  -2   7  10       26.95       13.06      6.46 o 
  -1   7  10        0.45        6.56      9.45 o 
   0   7  10      137.44      167.39     10.15 o 
   1   7  10        2.91        2.29      6.10 o 
   2   7  10        7.14        7.99      8.85 o 
   3   7  10       31.99       17.34      6.21 o 
   4   7  10        4.94       -5.86      6.13 o 
   5   7  10        7.78        2.87      6.85 o 
   6   7  10        0.04        5.60      8.10 o 
   7   7  10        7.19        3.34      8.60 o 
   8   7  10        0.08        9.10      9.57 o 
  -9   8  10        0.09       42.89     22.09 o 
  -8   8  10        6.46       14.00     21.06 o 
  -7   8  10        4.98        0.00     20.03 o 
  -6   8  10       21.02       29.15     21.19 o 
  -5   8  10       34.89       46.87     22.60 o 
  -4   8  10        7.48       14.95     11.76 o 
  -3   8  10      116.92      141.84     12.85 o 
  -2   8  10        0.08        5.52      6.39 o 
  -1   8  10        0.93        4.07      6.07 o 
   0   8  10       14.21        9.79      9.37 o 
   1   8  10       45.45       52.20     10.76 o 
   2   8  10       22.72       36.74     16.24 o 
   3   8  10        9.41       15.49      6.26 o 
   4   8  10       29.70       45.75      9.59 o 
   5   8  10       42.91       45.01      8.75 o 
   6   8  10       12.85       23.67      9.01 o 
   7   8  10        2.26        6.38      9.72 o 
   8   8  10        0.42        5.03      9.59 o 
  -9   9  10       16.53       33.90     21.44 o 
  -8   9  10       22.52       22.34     22.09 o 
  -7   9  10      109.48       86.80     25.17 o 
  -6   9  10        0.48       11.43     21.44 o 
  -5   9  10        7.95        0.77     19.52 o 
  -4   9  10       45.76       40.40     24.72 o 
  -3   9  10       30.80       33.21     15.96 o 
  -2   9  10        1.00        3.23      6.80 o 
  -1   9  10       36.70       47.14      8.29 o 
   0   9  10       70.23       93.34      8.26 o 
   1   9  10       70.61       56.43     11.62 o 
   2   9  10        5.24       -8.87      8.87 o 
   3   9  10        6.64       14.15      6.47 o 
   4   9  10       10.28       20.22      7.70 o 
   5   9  10        1.60       -4.53      7.51 o 
   6   9  10       27.20       44.72      9.58 o 
   7   9  10        2.32       -2.59      8.81 o 
  -9  10  10        0.50       -6.93     19.00 o 
  -8  10  10       16.97       32.74     21.96 o 
  -7  10  10       15.85       12.33     20.29 o 
  -6  10  10        0.00       10.91     20.03 o 
  -5  10  10        1.85       16.31     20.93 o 
  -4  10  10       19.51       47.53     13.56 o 
  -3  10  10       13.98       19.08     12.23 o 
  -2  10  10       21.63       22.27      9.06 o 
  -1  10  10        3.41        9.27      7.04 o 
   0  10  10        6.09       -3.68      8.24 o 
   1  10  10       18.13       10.41      7.03 o 
   2  10  10       12.44        7.63     11.04 o 
   3  10  10        0.73        2.24      6.76 o 
   4  10  10       60.24       62.85      8.96 o 
   5  10  10        0.94       15.13      8.14 o 
   6  10  10        4.38        0.33      8.74 o 
   7  10  10        4.74       -1.04      9.13 o 
  -9  11  10       68.96       88.73     25.68 o 
  -8  11  10        9.94       -0.39     19.90 o 
  -7  11  10        0.47        6.68     22.60 o 
  -6  11  10        0.01       -2.70     19.00 o 
  -5  11  10        4.23       22.09     20.29 o 
  -4  11  10       29.12       62.88     14.43 o 
  -3  11  10        0.11       -0.08     12.39 o 
  -2  11  10        5.26       -3.27     10.92 o 
  -1  11  10      115.72      151.61     18.09 o 
   0  11  10        9.57        0.61      7.28 o 
   1  11  10        9.11       13.85      7.40 o 
   2  11  10        0.00       -4.86      9.81 o 
   3  11  10       34.02        8.68      7.26 o 
   4  11  10       17.17       37.79      8.73 o 
   5  11  10        0.80        4.99      8.16 o 
   6  11  10       44.33       72.68     11.12 o 
   7  11  10        1.86        7.08      9.72 o 
  -9  12  10        0.01       -3.08     21.06 o 
  -8  12  10       12.55        2.05     22.09 o 
  -7  12  10        7.33       24.65     22.34 o 
  -6  12  10        0.24      -11.43     19.39 o 
  -5  12  10        6.43       -6.93     19.26 o 
  -4  12  10        1.53       -3.08     11.19 o 
  -3  12  10       37.18       14.26     12.07 o 
  -2  12  10       12.34       24.02     12.25 o 
  -1  12  10       15.92        6.74     11.48 o 
   0  12  10        8.42       18.71     11.55 o 
   1  12  10        1.74       -4.65     10.49 o 
   2  12  10       27.34       46.70     12.63 o 
   3  12  10        7.09        5.05      7.62 o 
   4  12  10       77.36       99.76     11.87 o 
   5  12  10        4.12        2.19      8.54 o 
   6  12  10        4.62        2.79      9.18 o 
   7  12  10        3.10       -5.74      9.59 o 
  -8  13  10        1.35       10.53     20.80 o 
  -7  13  10       34.85       53.42     23.75 o 
  -6  13  10       13.11       38.65     24.01 o 
  -5  13  10        2.41        9.12     22.09 o 
  -4  13  10        9.54       23.13     12.96 o 
  -3  13  10       13.49       23.94     13.28 o 
  -2  13  10       42.88       29.17     19.52 o 
  -1  13  10        0.18       -8.38     11.46 o 
   0  13  10       58.89       51.19     13.04 o 
   1  13  10        0.36      -10.59     10.59 o 
   2  13  10        0.30       -0.37     10.87 o 
   3  13  10       46.83       42.98      9.03 o 
   4  13  10        3.99        9.00      8.35 o 
   5  13  10        0.42       -7.57      8.88 o 
   6  13  10        3.50       -0.86      9.17 o 
  -8  14  10        4.55       -0.51     19.90 o 
  -7  14  10        0.36       -1.41     20.03 o 
  -6  14  10       34.97       52.00     25.30 o 
  -5  14  10        0.40       -7.58     20.16 o 
  -4  14  10        5.63       -0.39     13.01 o 
  -3  14  10       41.69       37.65     13.80 o 
  -2  14  10        7.37        5.85     12.71 o 
  -1  14  10       18.72       34.15     13.43 o 
   0  14  10        2.72       27.59     15.15 o 
   1  14  10        6.37        4.22     11.60 o 
   2  14  10        1.82        9.85     12.22 o 
   3  14  10        0.25        5.22      8.40 o 
   4  14  10       60.69       77.16     11.04 o 
   5  14  10        0.31       14.05      9.38 o 
   6  14  10        0.58       -8.80      8.80 o 
  -8  15  10        6.21        1.93     20.16 o 
  -7  15  10        3.11        0.51     19.52 o 
  -6  15  10        6.77       -9.89     20.80 o 
  -5  15  10        0.08      -19.52     19.52 o 
  -4  15  10        3.31       26.49     19.07 o 
  -3  15  10        0.56       -5.35     15.60 o 
  -2  15  10        0.70      -14.83     14.83 o 
  -1  15  10       20.58        2.27     14.19 o 
   0  15  10       71.46       64.72     15.21 o 
   1  15  10        5.11       13.83     24.01 o 
   2  15  10        3.37        4.66     12.07 o 
   3  15  10       36.51       34.59      9.58 o 
   4  15  10        1.72       11.07     11.05 o 
   5  15  10        0.01       -9.46      9.46 o 
  -7  16  10        0.17      -18.75     21.32 o 
  -6  16  10       18.80       22.98     24.40 o 
  -5  16  10       24.80       22.86     23.11 o 
  -4  16  10        3.15        4.29     13.03 o 
  -3  16  10        3.10       -2.45     12.86 o 
  -2  16  10        0.33       -3.68     12.12 o 
  -1  16  10        7.13       12.29     13.34 o 
   0  16  10        0.18       17.76     13.28 o 
   1  16  10        1.64       29.26     15.15 o 
   2  16  10        6.81       -1.97      8.45 o 
   3  16  10        8.15        3.79      9.05 o 
   4  16  10        8.71       15.59      9.64 o 
   5  16  10        0.02        7.51     10.17 o 
  -6  17  10        0.01      -10.91     21.44 o 
  -5  17  10        0.39       -1.67     22.47 o 
  -4  17  10       11.59       27.84     14.98 o 
  -3  17  10       21.82       33.88     14.68 o 
  -2  17  10        1.59       -0.36     14.77 o 
  -1  17  10       31.38       60.55     15.82 o 
   0  17  10        0.01       -2.08     12.47 o 
   1  17  10        1.79        4.27     13.61 o 
   2  17  10       16.30       19.14     13.41 o 
   3  17  10        0.38       16.55      9.40 o 
   4  17  10       11.43       -5.49      9.45 o 
  -6  18  10        1.78        5.65     22.86 o 
  -5  18  10       31.49       23.37     26.19 o 
  -4  18  10        0.36       12.06     14.74 o 
  -3  18  10        0.83       18.45     14.04 o 
  -2  18  10        7.75        9.53     28.70 o 
  -1  18  10        5.87       -2.06     13.13 o 
   0  18  10        0.89        9.90     13.78 o 
   1  18  10        9.63        7.81     21.96 o 
   2  18  10        0.01      -10.52     11.35 o 
   3  18  10        9.57        9.53      9.82 o 
   4  18  10       15.03       21.83     27.74 o 
  -5  19  10        6.18       33.00     26.58 o 
  -4  19  10        4.77       11.62     14.23 o 
  -3  19  10        0.52       -6.91     14.08 o 
  -2  19  10        0.04        4.02     13.57 o 
  -1  19  10        1.45       -2.03     13.39 o 
   0  19  10        0.00        4.75     17.98 o 
   1  19  10        0.85       16.26     14.21 o 
   2  19  10        1.63       -8.87      8.87 o 
   3  19  10        2.53       -6.16      9.71 o 
  -4  20  10       15.19       -9.34     14.47 o 
  -3  20  10        3.75       11.17     15.45 o 
  -2  20  10        0.06       19.22     14.96 o 
  -1  20  10        0.66        8.68     14.89 o 
   0  20  10        0.24       -6.16     13.38 o 
   1  20  10        3.08      -12.83     12.83 o 
   2  20  10        2.17        5.91     25.30 o 
  -1  21  10        0.94       14.12     27.48 o 
  -8   1  11        2.90       -0.26     21.06 o 
  -7   1  11        1.23        3.98     21.70 o 
  -6   1  11        8.14       17.92     15.11 o 
  -5   1  11        1.56      -10.78     13.35 o 
  -4   1  11       15.96       47.90     16.80 o 
  -3   1  11        5.95       -1.56      6.25 o 
  -2   1  11       23.02       29.61      4.80 o 
  -1   1  11        7.36        3.95     15.23 o 
   0   1  11        1.33       17.55     15.30 o 
   1   1  11       18.20        3.17     16.70 o 
   2   1  11        2.30       21.27     15.96 o 
   3   1  11        3.19        8.51      6.98 o 
   4   1  11        1.82       -2.16      5.55 o 
   5   1  11        1.14       -5.69      6.38 o 
   6   1  11        0.50        0.47      7.71 o 
   7   1  11        0.00       11.63      9.00 o 
  -9   2  11        0.24      -13.48     20.93 o 
  -8   2  11        1.26       -7.58     20.16 o 
  -7   2  11        0.21       -2.05     20.29 o 
  -6   2  11        6.74        9.25     20.67 o 
  -5   2  11        0.01       -2.02     13.90 o 
  -4   2  11       23.78       21.37     15.39 o 
  -3   2  11        2.27       14.18      9.61 o 
  -2   2  11       12.93       18.57      6.16 o 
  -1   2  11       33.89       32.01      7.79 o 
   0   2  11        5.35       24.31     15.87 o 
   1   2  11        0.68        2.45     24.14 o 
   2   2  11        1.18       32.15     16.92 o 
   3   2  11        7.71        8.96      7.35 o 
   4   2  11        8.99        2.49      7.21 o 
   5   2  11        5.51        3.95      6.71 o 
   6   2  11        0.83        0.86      7.78 o 
   7   2  11        7.17       -1.09      8.58 o 
  -9   3  11        6.51       -2.31     21.57 o 
  -8   3  11        2.43       34.67     22.98 o 
  -7   3  11       26.92        7.32     20.93 o 
  -6   3  11        2.70       20.03     21.83 o 
  -5   3  11       15.66       30.56     22.21 o 
  -4   3  11       14.73       32.74     22.34 o 
  -3   3  11       13.55       20.78      7.89 o 
  -2   3  11       10.57       24.58      9.90 o 
  -1   3  11        0.55        8.55      7.60 o 
   0   3  11       29.12        9.00      8.27 o 
   1   3  11       29.77       15.22      5.67 o 
   2   3  11        1.26       -1.37      6.83 o 
   3   3  11        1.91        0.39      8.03 o 
   4   3  11        0.51        2.46      5.74 o 
   5   3  11        0.26       12.78      6.88 o 
   6   3  11        2.18       -2.62      7.79 o 
   7   3  11        0.90       -5.09      8.44 o 
  -9   4  11       24.60        6.29     22.21 o 
  -8   4  11        0.15        1.80     20.29 o 
  -7   4  11        8.20      -20.03     20.03 o 
  -6   4  11        0.22      -18.36     18.36 o 
  -5   4  11        0.87      -10.27     19.26 o 
  -4   4  11       10.75       -2.70     20.16 o 
  -3   4  11        0.02       -6.48      6.55 o 
  -2   4  11        2.34       13.65      6.71 o 
  -1   4  11        0.01        0.17      6.09 o 
   0   4  11        0.96        3.55      5.47 o 
   1   4  11        2.37        4.44      5.52 o 
   2   4  11        0.63       -2.54      7.21 o 
   3   4  11        0.66       -7.30      9.12 o 
   4   4  11        0.10        2.67      5.88 o 
   5   4  11        8.04        4.91      7.06 o 
   6   4  11        0.33        4.45     10.43 o 
  -9   5  11       18.68       -8.35     21.57 o 
  -8   5  11        5.46      -12.07     20.03 o 
  -7   5  11       27.45       18.23     23.24 o 
  -6   5  11        5.19        5.01     21.32 o 
  -5   5  11        6.99       25.17     22.21 o 
  -4   5  11       12.13        7.83     22.09 o 
  -3   5  11        0.03       -7.87      7.87 o 
  -2   5  11       24.10       45.27     11.27 o 
  -1   5  11       38.01       43.69      7.89 o 
   0   5  11       13.99        8.46      6.20 o 
   1   5  11       19.91       25.43      6.59 o 
   2   5  11       24.50       40.43      9.78 o 
   3   5  11        0.16       -8.36      8.36 o 
   4   5  11        1.08        0.28      6.04 o 
   5   5  11        7.97       11.59      8.60 o 
   6   5  11        0.86       -7.48      7.48 o 
  -9   6  11        0.19      -19.77     19.77 o 
  -8   6  11        8.06       13.10     20.80 o 
  -7   6  11        2.02        1.93     22.34 o 
  -6   6  11        5.65       27.22     22.47 o 
  -5   6  11        2.67       -8.22     20.67 o 
  -4   6  11        0.50       16.56     22.86 o 
  -3   6  11       75.06       85.86     14.27 o 
  -2   6  11       17.44       25.60      6.84 o 
  -1   6  11       62.60      121.18     13.39 o 
   0   6  11        0.27        1.11      8.57 o 
   1   6  11       29.60       59.56     12.58 o 
   2   6  11        5.81       26.26      9.77 o 
   3   6  11        0.20       -8.72      8.72 o 
   4   6  11        6.67        6.15      7.50 o 
   5   6  11        0.96       -5.10      9.04 o 
   6   6  11        1.66       -6.47      7.93 o 
  -8   7  11        0.11       12.97     21.57 o 
  -7   7  11        2.44      -20.54     20.54 o 
  -6   7  11        6.14       31.46     23.24 o 
  -5   7  11        2.00       18.62     22.47 o 
  -4   7  11        0.14      -19.65     19.65 o 
  -3   7  11        9.47       -2.57     11.45 o 
  -2   7  11        0.74        3.83      6.69 o 
  -1   7  11        8.55       24.22     10.72 o 
   0   7  11        1.58       -8.99      8.99 o 
   1   7  11        1.14        4.16      9.61 o 
   2   7  11       22.31       26.06     10.30 o 
   3   7  11        0.76       -1.66      5.71 o 
   4   7  11        1.59        1.38      6.68 o 
   5   7  11        3.44        8.32      9.78 o 
   6   7  11        0.11        2.93      8.15 o 
  -8   8  11       23.20       55.09     23.75 o 
  -7   8  11        5.23        7.83     20.67 o 
  -6   8  11        1.30       -9.37     20.54 o 
  -5   8  11       12.82       49.56     25.04 o 
  -4   8  11       35.39       47.90     25.42 o 
  -3   8  11       36.08       62.50     13.92 o 
  -2   8  11        0.85       -6.81      6.81 o 
  -1   8  11       32.45       56.74     13.43 o 
   0   8  11        2.84       -4.37     24.91 o 
   1   8  11        4.72        7.53     12.33 o 
   2   8  11        0.23        9.19     10.13 o 
   3   8  11        4.15        1.30      6.84 o 
   4   8  11       16.54        9.90      7.44 o 
   5   8  11        5.82        5.83      8.03 o 
   6   8  11        8.83       10.68      9.01 o 
  -8   9  11       18.95       25.42     22.73 o 
  -7   9  11       16.00       41.09     23.11 o 
  -6   9  11        0.20      -19.13     19.77 o 
  -5   9  11        0.66      -16.56     21.19 o 
  -4   9  11       66.86      103.24     28.25 o 
  -3   9  11       13.29       32.93     13.26 o 
  -2   9  11       16.03       28.15     12.12 o 
  -1   9  11       13.33       29.48      7.89 o 
   0   9  11        7.16       -6.62      6.62 o 
   1   9  11        0.01        0.23      9.17 o 
   2   9  11       14.23       18.99     18.68 o 
   3   9  11        1.06        0.45      8.28 o 
   4   9  11       66.13       79.62     15.98 o 
   5   9  11        0.80       -6.64      7.70 o 
   6   9  11        2.42        5.26     23.75 o 
  -8  10  11       16.50       30.56     23.88 o 
  -7  10  11        6.92       19.52     22.86 o 
  -6  10  11       21.90        7.19     21.96 o 
  -5  10  11        0.49      -21.06     21.06 o 
  -4  10  11        1.49       10.66     22.86 o 
  -3  10  11        0.93       -5.22     33.06 o 
  -2  10  11        1.08       11.72     12.17 o 
  -1  10  11       26.70       45.54      8.89 o 
   0  10  11        2.16       -1.57      7.29 o 
   1  10  11        0.01        3.81      7.66 o 
   2  10  11       10.42        7.11     11.03 o 
   3  10  11        0.57       -7.51     10.58 o 
   4  10  11        5.72       19.67      8.34 o 
   5  10  11        1.83       -0.47      8.50 o 
  -7  11  11       19.85       10.66     23.11 o 
  -6  11  11        8.85       17.08     22.98 o 
  -5  11  11       16.95        0.77     23.37 o 
  -4  11  11        0.54       -0.94     20.67 o 
  -3  11  11        6.46      -18.35     19.84 o 
  -2  11  11        1.00        9.40     12.52 o 
  -1  11  11        8.79        2.15     25.55 o 
   0  11  11       10.41       12.01     11.38 o 
   1  11  11        1.41        1.78     10.86 o 
   2  11  11        0.05        5.40     13.29 o 
   3  11  11        1.75       -7.08      7.08 o 
   4  11  11       12.59       12.40     11.69 o 
   5  11  11        9.17       20.59      9.45 o 
  -7  12  11        2.18      -19.77     19.77 o 
  -6  12  11       17.00       -7.58     21.32 o 
  -5  12  11        0.18       16.82     24.27 o 
  -4  12  11        6.38      -10.75     12.58 o 
  -3  12  11       21.51       29.35     14.34 o 
  -2  12  11        2.31        8.49     12.89 o 
  -1  12  11        2.84       -1.35     12.46 o 
   0  12  11        2.53        6.35     13.80 o 
   1  12  11        6.74        1.85     11.46 o 
   2  12  11        1.44       -3.81     10.84 o 
   3  12  11        0.53        1.49      7.85 o 
   4  12  11        0.31       -8.04     15.24 o 
  -6  13  11       30.91        2.18     22.98 o 
  -5  13  11       23.04       31.59     25.68 o 
  -4  13  11        7.48       -0.66     33.96 o 
  -3  13  11        0.28        0.61     13.18 o 
  -2  13  11       23.55       55.87     27.09 o 
  -1  13  11       14.72       13.69     16.24 o 
   0  13  11       29.31       37.27     15.22 o 
   1  13  11        9.71       14.09     13.48 o 
   2  13  11        2.61       -5.38     11.84 o 
   3  13  11        0.27       -1.91      8.08 o 
   4  13  11        2.77       -5.07      8.45 o 
  -6  14  11        3.69      -20.29     20.29 o 
  -5  14  11        1.19       14.77     23.75 o 
  -4  14  11        2.76        5.78     13.98 o 
  -3  14  11        1.40       -2.74     12.71 o 
  -2  14  11       16.31       24.64     14.02 o 
  -1  14  11        5.37        6.37     13.12 o 
   0  14  11        0.59       -3.95     11.88 o 
   1  14  11        1.56       10.68     12.30 o 
   2  14  11        0.44       -7.87      7.96 o 
   3  14  11        3.49        4.72      8.97 o 
  -5  15  11        9.59       14.89     26.32 o 
  -4  15  11       23.96       10.73     14.63 o 
  -3  15  11        6.80       -9.80     13.53 o 
  -2  15  11        2.76       18.48     13.51 o 
  -1  15  11       27.24       46.35     14.60 o 
   0  15  11       26.01       20.75     14.37 o 
   1  15  11        4.83       18.22     13.28 o 
   2  15  11        0.60       -6.05     11.77 o 
   3  15  11        2.03       11.35      8.78 o 
  -4  16  11        4.91      -13.77     14.00 o 
  -3  16  11        2.35        0.77     16.37 o 
  -2  16  11        0.36      -13.11     13.11 o 
  -1  16  11        1.44       14.65     13.34 o 
   0  16  11        0.43      -10.54     13.18 o 
   1  16  11        2.03       15.27     14.07 o 
   2  16  11        0.01        4.22      8.72 o 
  -3  17  11        0.12      -10.80     13.75 o 
  -2  17  11        0.51       -5.22     14.54 o 
  -1  17  11        0.07       10.24     14.17 o 
   0  17  11        0.00       11.23     14.32 o 
   1  17  11        2.32      -24.65     24.65 o 
  -6   0  12        0.11        0.13     22.34 o 
  -5   0  12        1.54        0.51     22.09 o 
  -4   0  12        0.93        1.16     23.50 o 
  -3   0  12        0.01       12.07     23.88 o 
  -2   0  12       20.69       27.53     15.47 o 
  -1   0  12       10.35        7.19     24.91 o 
   0   0  12        0.01       25.81     25.81 o 
   1   0  12        1.44        3.98     25.42 o 
   2   0  12        9.10       -2.18     24.14 o 
   3   0  12       13.36       12.96      7.98 o 
   4   0  12        4.73        8.17      8.84 o 
  -7   1  12       31.74       36.72     25.42 o 
  -6   1  12        8.59      -20.93     20.93 o 
  -5   1  12       33.22       32.34     27.61 o 
  -4   1  12        5.42        8.46     16.57 o 
  -3   1  12        1.87       12.57     16.82 o 
  -2   1  12        0.30        4.63     11.55 o 
  -1   1  12        0.19      -12.08     17.05 o 
   0   1  12        8.87       32.74     18.74 o 
   1   1  12       22.59       32.42     19.12 o 
   2   1  12        6.11       28.78     18.83 o 
   3   1  12        3.42        2.23      9.91 o 
   4   1  12        0.71       -2.84      6.05 o 
  -7   2  12        1.58      -13.10     22.60 o 
  -6   2  12        2.97        8.35     22.34 o 
  -5   2  12       17.14       33.51     25.17 o 
  -4   2  12        2.12        6.46     16.71 o 
  -3   2  12        0.75       13.75     16.02 o 
  -2   2  12        2.80        2.97      6.15 o 
  -1   2  12        0.19        5.02      5.94 o 
   0   2  12       10.66       19.20     19.32 o 
   1   2  12        5.82       16.05     29.40 o 
   2   2  12        0.38      -12.57     15.42 o 
   3   2  12        2.80        7.60      7.99 o 
   4   2  12        3.92       -6.10      6.10 o 
  -7   3  12       11.44       23.50     24.40 o 
  -6   3  12        8.20        7.70     22.86 o 
  -5   3  12        1.08      -19.90     20.80 o 
  -4   3  12       15.23       28.25     25.17 o 
  -3   3  12       12.82       34.93     25.42 o 
  -2   3  12       76.25       74.72     13.79 o 
  -1   3  12        0.04        3.97     11.30 o 
   0   3  12       13.62        9.86      6.07 o 
   1   3  12        0.96        7.79      6.12 o 
   2   3  12       11.19        3.11      8.26 o 
   3   3  12        9.76        8.96      9.48 o 
   4   3  12        1.69       -3.65      6.36 o 
  -7   4  12        7.16        8.47     22.98 o 
  -6   4  12        7.40       24.14     23.11 o 
  -5   4  12       18.83       26.97     24.78 o 
  -4   4  12       54.74       70.75     25.42 o 
  -3   4  12       21.75        8.35     23.63 o 
  -2   4  12        0.13       18.48     11.76 o 
  -1   4  12        0.00        1.59     12.07 o 
   0   4  12       95.82       86.78     12.18 o 
   1   4  12        0.69       12.69     24.33 o 
   2   4  12        7.88       12.44     14.25 o 
   3   4  12        3.30        3.54     11.75 o 
   4   4  12        9.50        4.90     10.98 o 
  -7   5  12        1.02      -19.77     21.70 o 
  -6   5  12       12.07       -4.62     22.60 o 
  -5   5  12        1.22      -13.35     22.34 o 
  -4   5  12       15.10       21.32     24.40 o 
  -3   5  12        1.47       23.75     23.24 o 
  -2   5  12      103.75       92.96     11.86 o 
  -1   5  12        0.01       12.94     10.89 o 
   0   5  12       24.70       33.52     18.23 o 
   1   5  12       13.66       20.41      9.98 o 
   2   5  12       10.05        9.21      9.36 o 
   3   5  12       12.99       13.62     10.53 o 
   4   5  12        0.54        6.53      6.82 o 
  -6   6  12        7.58       44.17     25.17 o 
  -5   6  12       27.89       35.44     25.68 o 
  -4   6  12       12.60       54.44     26.45 o 
  -3   6  12        2.67        8.45     31.46 o 
  -2   6  12        1.49        3.58      7.13 o 
  -1   6  12        6.20        5.36     11.51 o 
   0   6  12        7.02       14.01     11.62 o 
   1   6  12        0.56       -4.96      9.52 o 
   2   6  12        2.89       -5.26     19.07 o 
   3   6  12       43.85       30.54     11.05 o 
   4   6  12       10.40       12.61     10.22 o 
  -6   7  12       28.50       48.28     26.32 o 
  -5   7  12       24.30       59.19     26.84 o 
  -4   7  12        0.85       23.37     24.65 o 
  -3   7  12        0.00       -0.98     12.38 o 
  -2   7  12        0.09       15.36     35.05 o 
  -1   7  12        5.51        9.81     19.71 o 
   0   7  12        7.27       11.02     15.86 o 
   1   7  12       16.27       24.04     11.04 o 
   2   7  12        0.64       -5.35     12.46 o 
   3   7  12        0.86      -10.44     10.44 o 
  -6   8  12        1.27       12.97     22.98 o 
  -5   8  12        0.03       17.21     24.78 o 
  -4   8  12        4.39       30.69     24.65 o 
  -3   8  12        5.57       13.32     13.73 o 
  -2   8  12        7.08       19.08     13.44 o 
  -1   8  12        3.65        6.44      7.96 o 
   0   8  12        3.43       -2.72     11.30 o 
   1   8  12       19.58       18.62     11.75 o 
   2   8  12        0.00        9.44     11.30 o 
   3   8  12        7.71       13.76      7.15 o 
  -5   9  12        0.07      -20.93     20.93 o 
  -4   9  12        0.43       10.02     24.01 o 
  -3   9  12        4.40      -13.17     13.17 o 
  -2   9  12        7.17      -12.12     12.12 o 
  -1   9  12        8.76       -6.82     12.33 o 
   0   9  12        5.14       -2.13      8.14 o 
   1   9  12        0.28        2.37     27.93 o 
   2   9  12        0.46       22.57     11.49 o 
   3   9  12        1.10        5.13      7.36 o 
  -5  10  12        1.60       -5.52     23.75 o 
  -4  10  12        3.17       30.69     25.68 o 
  -3  10  12        8.65       30.41     14.96 o 
  -2  10  12        0.11       -4.90     12.62 o 
  -1  10  12        0.04        4.25     12.45 o 
   0  10  12        0.67      -11.02     11.02 o 
   1  10  12        8.95      -11.98     17.98 o 
   2  10  12        7.80       11.69     11.55 o 
  -4  11  12        0.11       42.50     25.17 o 
  -3  11  12       11.98       36.30     15.44 o 
  -2  11  12        0.00      -10.44     12.68 o 
  -1  11  12        0.55       -5.86     11.91 o 
   0  11  12        0.98       12.38     12.90 o 
   1  11  12        1.56        2.69     12.10 o 
   2  11  12        0.17      -22.86     22.86 o 
  -3  12  12        7.99       -5.61     17.72 o 
  -2  12  12        2.19        4.03     18.75 o 
  -1  12  12        6.81      -16.56     16.56 o 
   0  12  12        0.17       -8.47     12.15 o 
   1  12  12        4.24       18.53     12.38 o 
  -2  13  12        4.36      -12.71     23.11 o 
  -1  13  12        4.44       32.49     26.58 o 
  -3   1  13        1.32       39.80     18.52 o 
  -2   1  13        1.15       21.25     18.03 o 
  -1   1  13        0.13        2.02     12.39 o 
   0   1  13        0.23       -4.46     18.88 o 
  -3   2  13        0.91      -17.46     23.11 o 
  -2   2  13        0.10      -22.60     22.60 o 
  -1   2  13       12.16        5.35     11.42 o 
   0   2  13        0.10       34.28     27.86 o 
  -2   3  13        0.86      -20.03     23.50 o 
  -1   3  13        0.65       10.56     11.70 o 
   0   3  13        0.26       18.36     26.07 o 
  -2   4  13        2.21      -13.74     24.27 o 
  -1   4  13        1.61      -11.94     24.65 o 
                                                 
